# Supplementary material for: Proteogenomic Gene Structure Validation in the Pineapple Genome
Source: J Proteome Res. 2024 Apr 23;23(5):1583–92. doi: 10.1021/acs.jproteome.3c00675 (PMC11077482; doi:10.1021/acs.jproteome.3c00675)
Supplement: Supplementary file 2 — pr3c00675_si_002.xlsx [file pr3c00675_si_002.xlsx]

## Sheet: AlignmentStatsFor481
	Processing file: contig481-vs-Acomosus-Blastx-m6.out
	Processing file: contig481-vs-RedwanMD2-CDS-Blastx-m6.out	35K predicted proteins via CDS regions in annotation
	Processing file: contig481-vs-RedwanMD2-Blastx-m6.out	23K annotated proteins
	Processing file: contig481-vs-Arabidopsis-Blastx-m6.out
	Processing file: contig481-vs-Rice-Blastx-m6.out
	Processing file: contig481-vs-ZeaMaysBlastx-m6.out	Acomosus V3 genome			F153 Genome			MD2 Genome			Arabidopsis matches			Rice matches			Maize matches			lowest e-value outside of pineapple				TMT dataset Validation
count	contig	hit1	perc1	eval1	hit2	perc2	eval2	hit3	perc3	eval3	hit4	perc4	eval4	hit5	perc5	eval5	hit6	perc6	eval6	best non pinepple evalue	exonerate mapping	exonerarate score	overlapping gene	peptide found in TMT dataset	peptide sequence
1	Locus_10373_Transcript_1/1_Confidence_1.000_Length_950	Aco002845.1	95.635	8.31e-146	XP_020089940.1	95.635	1.28e-145	OAY79289.1	99.6	1.55e-148	AT4G09650.1	64.13	3.03e-80	Os02t0750100-00	64.583	3.89e-40	Zm00001eb194350_P002	61.047	7.72e-74	1.55e-148	notAligned	noScore	noGene	notfound	-
2	Locus_10910_Transcript_1/3_Confidence_0.333_Length_1187	Aco018378.1	85.35	1.45e-177	XP_020092321.1	98.697	0	OAY68359.1	99.674	0	AT5G17310.2	80.537	3.9e-170	Os09t0553200-01	87.291	0	Zm00001eb320800_P003	87.948	0	0	notAligned	noScore	noGene	notfound	-
3	Locus_10910_Transcript_2/3_Confidence_0.833_Length_1956	Aco018378.1	90.702	0	XP_020092321.1	99.37	0	OAY68359.1	100	0	AT3G03250.1	82.869	0	Os09t0553200-01	87.607	0	Zm00001eb320800_P001	87.815	0	0	notAligned	noScore	noGene	notfound	-
4	Locus_10910_Transcript_3/3_Confidence_0.833_Length_1967	Aco018378.1	90.702	0	XP_020092321.1	99.37	0	OAY68359.1	100	0	AT3G03250.1	82.869	0	Os09t0553200-01	87.607	0	Zm00001eb320800_P001	87.815	0	0	notAligned	noScore	noGene	notfound	-
5	Locus_11382_Transcript_1/1_Confidence_1.000_Length_330	Aco005813.1	100	9.2e-69	XP_020099333.1	100	1.42e-68	OAY77787.1	100	4.81e-69	AT4G02530.1	71	1.49e-45	Os06t0705100-02	77	3.49e-52	Zm00001eb227340_P001	73	1.29e-48	4.81e-69	notAligned	noScore	noGene	notfound	-
6	Locus_1153_Transcript_1/3_Confidence_0.636_Length_794	Aco018139.1	99.052	8.28e-148	XP_020100407.1	99.048	1.08e-152	OAY63892.1	99.048	6.03e-153	AT1G49820.1	71.981	4.5e-112	Os04t0669800-01	76.699	9.91e-117	Zm00001eb433310_P004	74.757	9.23e-115	6.03e-153	notAligned	noScore	noGene	notfound	-
7	Locus_1153_Transcript_3/3_Confidence_0.636_Length_794	Aco018139.1	98.104	1.85e-146	XP_020100407.1	98.095	2.28e-151	OAY63892.1	98.095	1.27e-151	AT1G49820.1	71.498	2.48e-111	Os04t0669800-01	77.184	4.57e-117	Zm00001eb433310_P004	74.272	6.91e-114	1.27e-151	notAligned	noScore	noGene	notfound	-
8	Locus_1154_Transcript_1/4_Confidence_0.625_Length_638	Aco018139.1	98.305	4.14e-123	XP_020100407.1	98.305	8.56e-128	OAY63892.1	98.305	4.77e-128	AT1G49820.1	82.486	8.86e-112	Os04t0669800-01	75.706	1.05e-100	Zm00001eb433310_P003	75.706	1.35e-104	4.77e-128	notAligned	noScore	noGene	notfound	-
9	Locus_11630_Transcript_1/1_Confidence_1.000_Length_375	Aco012595.1	100	3.34e-83	XP_020101910.1	100	1.94e-84	OAY69980.1	100	2.02e-83	AT3G52200.1	72.414	5.58e-39	Os06t0499900-01	67.769	4.98e-49	Zm00001eb061570_P001	83.133	6.86e-46	2.02e-83	notAligned	noScore	noGene	notfound	-
10	Locus_12099_Transcript_1/1_Confidence_1.000_Length_1595	Aco018226.1	100	0	XP_020095604.1	100	0	OAY70736.1	33.053	3.98e-41	AT1G43190.2	73.214	0	Os05t0437300-01	75.67	0	Zm00001eb289150_P006	74.107	0	0	notAligned	noScore	noGene	notfound	-
11	Locus_13915_Transcript_1/1_Confidence_1.000_Length_604	Aco004998.1	100	1.11e-66	XP_020091697.1	100	6.7e-67	OAY80990.1	100	1.1e-74	AT5G45190.1	81.443	3.5e-47	Os11t0157100-01	84	1.34e-56	Zm00001eb428220_P002	85	1.22e-56	1.1e-74	notAligned	noScore	noGene	notfound	-
12	Locus_147_Transcript_1/1_Confidence_1.000_Length_1674	Aco026313.1	85.498	0	XP_020094170.1	99.495	0	OAY65895.1	99.567	0	AT2G17840.1	56.941	4.32e-153	Os03t0241900-02	54.265	5.4e-128	Zm00001eb228160_P001	52.672	2.9e-116	0	notAligned	noScore	noGene	notfound	-
13	Locus_14722_Transcript_1/1_Confidence_1.000_Length_399	Aco010179.1	99.242	3.05e-76	XP_020115231.1	99.242	3.38e-77	OAY67376.1	100	6.47e-78	NoHit	NA	NA	NoHit	NA	NA	NoHit	NA	NA	6.47e-78	notAligned	noScore	noGene	notfound	-
14	Locus_15812_Transcript_2/3_Confidence_0.800_Length_580	Aco010959.1	100	2.72e-60	XP_020086412.1	100	2.72e-62	OAY72151.1	100	2.34e-62	AT2G28720.1	94.444	1.86e-58	Os03t0279000-00	87.069	2.24e-59	Zm00001eb099910_P001	86.087	9.84e-58	2.34e-62	notAligned	noScore	noGene	notfound	-
15	Locus_1586_Transcript_5/8_Confidence_0.409_Length_1233	Aco031406.1	100	9.04e-45	XP_020081707.1	100	1.22e-71	OAY80567.1	73.643	1.71e-40	AT4G20260.5	57.576	5.55e-32	Os01t0233000-01	60.8	1.09e-31	Zm00001eb119130_P001	63.492	1.2e-33	1.71e-40	notAligned	noScore	noGene	notfound	-
16	Locus_1586_Transcript_6/8_Confidence_0.318_Length_993	Aco031406.1	100	1.5e-45	XP_020081707.1	100	1.17e-72	OAY80567.1	73.643	2.79e-41	AT4G20260.5	57.576	6.38e-33	Os01t0233000-01	60.8	1.53e-32	Zm00001eb119130_P001	63.492	1.11e-34	2.79e-41	notAligned	noScore	noGene	notfound	-
17	Locus_1586_Transcript_8/8_Confidence_0.409_Length_1233	Aco031406.1	100	9.04e-45	XP_020081707.1	100	1.22e-71	OAY80567.1	73.643	1.71e-40	AT4G20260.5	57.576	5.55e-32	Os01t0233000-01	60.8	1.09e-31	Zm00001eb119130_P001	63.492	1.2e-33	1.71e-40	notAligned	noScore	noGene	notfound	-
18	Locus_15948_Transcript_1/1_Confidence_1.000_Length_769	Aco008873.1	89.868	1.22e-133	XP_020095664.1	99.057	6.58e-147	OAY66914.1	99.528	1.86e-147	AT1G08110.3	81.111	2.31e-104	Os05t0295800-02	81.068	1.9e-115	Zm00001eb086540_P002	78.261	8.79e-111	1.86e-147	notAligned	noScore	noGene	notfound	-
19	Locus_16284_Transcript_1/2_Confidence_1.000_Length_1257	Aco016393.1	93.168	0	XP_020097193.1	97.735	0	OAY85820.1	100	0	AT4G39230.1	65.902	4.44e-149	Os06t0472200-02	74.839	4.44e-165	Zm00001eb126780_P001	67.638	2.2e-156	0	notAligned	noScore	noGene	notfound	-
20	Locus_16284_Transcript_2/2_Confidence_1.000_Length_934	Aco016393.1	97.059	6.95e-146	XP_020097192.1	96.078	5.45e-144	OAY85820.1	99.02	7.15e-149	AT4G39230.1	70.098	5.59e-105	Os06t0472200-02	75.98	5.16e-115	Zm00001eb126780_P001	66.667	3.13e-98	7.15e-149	notAligned	noScore	noGene	notfound	-
21	Locus_166_Transcript_1/6_Confidence_0.389_Length_1713	Aco000300.1	100	0	XP_020100445.1	100	0	OAY72648.1	100	0	AT5G54080.1	81.119	0	Os06t0103300-01	81.007	0	Zm00001eb379510_P002	80.787	0	0	notAligned	noScore	noGene	notfound	-
22	Locus_1795_Transcript_2/4_Confidence_0.722_Length_1787	Aco001538.1	94.856	0	XP_020108354.1	100	0	OAY82219.1	99.771	0	AT1G07920.1	95.413	0	Os03t0177500-01	97.248	0	Zm00001eb385900_P006	97.018	0	0	notAligned	noScore	noGene	notfound	-
23	Locus_17988_Transcript_1/1_Confidence_1.000_Length_1185	Aco005559.1	100	3.49e-132	XP_020098778.1	100	5.37e-132	OAY77459.1	100	1.54e-131	AT4G23630.1	71.859	1.8e-95	Os01t0736900-01	83.417	4.92e-111	Zm00001eb153940_P003	84.422	2.31e-113	1.54e-131	notAligned	noScore	noGene	notfound	-
24	Locus_1812_Transcript_1/2_Confidence_1.000_Length_836	Aco002305.1	98.947	6.7e-65	XP_020086958.1	98.947	2.03e-65	OAY67627.1	100	3.25e-88	AT1G06800.2	72.632	3.77e-46	Os05t0390000-01	80.851	2.87e-44	Zm00001eb350800_P001	77.419	1.23e-41	3.25e-88	notAligned	noScore	noGene	notfound	-
25	Locus_183_Transcript_2/3_Confidence_0.667_Length_981	Aco006321.1	96.172	2.31e-91	XP_020102399.1	98.077	1.22e-96	OAY77668.1	98.077	6.8e-97	AT5G12110.1	70.755	2.95e-73	Os07t0662500-01	74.396	3.96e-78	Zm00001eb329960_P001	73.43	1.16e-76	6.8e-97	notAligned	noScore	noGene	TransdecoderMatch	PGEAFPNASR
26	Locus_18322_Transcript_1/1_Confidence_1.000_Length_796	Aco007292.1	94.776	1.26e-66	XP_020114462.1	100	1.11e-70	OAY69425.1	93.431	1.03e-67	AT4G25050.1	64.835	3.02e-31	Os12t0534200-01	71.429	7.39e-41	Zm00001eb137740_P001	71.579	2.27e-40	1.03e-67	notAligned	noScore	noGene	notfound	-
27	Locus_185_Transcript_1/2_Confidence_1.000_Length_295	Aco009712.1	91.071	4.36e-25	XP_020081151.1	91.667	9.16e-28	OAY75621.1	91.071	3.79e-25	AT3G13460.4	38.71	0.066	Os03t0158500-01	45.614	0.016	NoHit	NA	NA	3.79e-25	notAligned	noScore	noGene	notfound	-
28	Locus_19710_Transcript_1/1_Confidence_1.000_Length_356	Aco013110.1	92.373	1.75e-61	XP_020115062.1	99.153	2.56e-71	OAY83628.1	72.65	3.73e-50	AT4G34960.1	80.508	2.61e-59	Os09t0537600-01	77.119	2.63e-57	Zm00001eb332060_P003	82.203	3.38e-61	3.38e-61	notAligned	noScore	noGene	notfound	-
29	Locus_1973_Transcript_1/1_Confidence_1.000_Length_405	Aco027221.1	100	3.36e-93	XP_020100394.1	100	3.91e-94	OAY82985.1	98.507	1.19e-92	AT1G08540.1	82.836	2.19e-78	Os11t0448400-02	58.955	6.83e-46	Zm00001eb169360_P003	57.463	1.18e-45	1.19e-92	notAligned	noScore	noGene	notfound	-
30	Locus_20994_Transcript_1/1_Confidence_1.000_Length_376	Aco005929.1	90.991	2.34e-67	XP_020106199.1	100	4.39e-78	OAY72322.1	99.099	5.1e-79	AT4G24740.4	69.444	1.28e-53	Os01t0590900-01	81.818	6.02e-61	Zm00001eb160810_P001	83.333	8.32e-63	5.1e-79	notAligned	noScore	noGene	notfound	-
31	Locus_2129_Transcript_1/1_Confidence_1.000_Length_1089	Aco000509.1	100	0	XP_020100133.1	100	0	OAY83562.1	100	0	AT5G02240.1	81.961	2.21e-152	Os03t0822200-01	86.77	3.62e-165	Zm00001eb062770_P001	88.327	2.08e-167	0	notAligned	noScore	noGene	notfound	-
32	Locus_21396_Transcript_1/1_Confidence_1.000_Length_1348	Aco017564.1	94.721	0	XP_020095351.1	94.721	0	OAY80614.1	100	0	AT3G02230.1	89.766	0	Os03t0599800-01	92.982	0	Zm00001eb219270_P001	92.375	0	0	notAligned	noScore	noGene	TMTUniquePeptide	NLDFLEMWR
33	Locus_23593_Transcript_1/1_Confidence_1.000_Length_3240	Aco013307.1	99.847	0	XP_020114775.1	99.847	0	OAY65061.1	100	0	AT4G16760.1	79.632	0	Os06t0103500-01	84.639	0	Zm00001eb376020_P003	85.407	0	0	notAligned	noScore	noGene	notfound	-
34	Locus_23637_Transcript_2/2_Confidence_1.000_Length_327	Aco021883.1	100	3.36e-75	YP_009116350.1	100	1.16e-77	OAY78587.1	100	1.68e-59	ATCG00490.1	92.661	9.29e-74	Os12t0207600-00	99.083	1.38e-77	Zm00001eb440970_P001	96.33	4.28e-74	1.38e-77	notAligned	noScore	noGene	TMTUniquePeptidesX2	DNGLLLHIHR/NHGMHFR
35	Locus_23704_Transcript_1/2_Confidence_1.000_Length_922	Aco009758.1	90.446	1.37e-96	XP_020097702.1	91.848	7.01e-101	OAY76167.1	67.692	1.55e-63	AT3G15660.2	61.417	4.72e-54	Os01t0530400-01	66.851	1.02e-77	Zm00001eb336840_P002	66.304	9.55e-77	1.02e-77	notAligned	noScore	noGene	notfound	-
36	Locus_23704_Transcript_2/2_Confidence_1.000_Length_818	Aco009758.1	90.446	1.01e-96	XP_020097702.1	91.848	1.95e-101	OAY76167.1	67.692	4.96e-64	AT3G15660.2	61.417	1.6e-54	Os01t0530400-01	66.851	3.04e-78	Zm00001eb336840_P002	66.304	2.86e-77	3.04e-78	notAligned	noScore	noGene	notfound	-
37	Locus_23857_Transcript_2/2_Confidence_1.000_Length_709	Aco013856.1	100	1.78e-85	XP_020093253.1	100	3.76e-85	OAY80022.1	100	2.1e-85	AT5G62300.1	80.992	3.93e-67	Os03t0249400-01	90.083	1.23e-73	Zm00001eb398590_P001	87.603	6.09e-69	2.1e-85	notAligned	noScore	noGene	notfound	-
38	Locus_24010_Transcript_1/1_Confidence_1.000_Length_806	Aco014722.1	99.194	0	XP_020110579.1	99.194	0	OAY67789.1	99.194	0	AT1G07920.1	96.774	0	Os03t0177500-01	97.177	0	Zm00001eb324270_P001	97.581	0	0	notAligned	noScore	noGene	notfound	-
39	Locus_2410_Transcript_4/10_Confidence_0.267_Length_1310	Aco027305.1	91.346	1.18e-61	NoHit	NA	NA	OAY80278.1	83.333	1.75e-65	ATMG00160.1	87.891	7.06e-145	cds-BAC19876.1	89.844	3.67e-60	NoHit	NA	NA	7.06e-145	notAligned	noScore	noGene	notfound	-
40	Locus_2422_Transcript_1/1_Confidence_1.000_Length_839	Aco011660.1	100	7.51e-106	XP_020094799.1	100	1.59e-105	OAY78298.1	100	8.85e-106	AT4G09320.1	81.208	3.21e-88	Os07t0492000-01	85.235	1.09e-93	Zm00001eb321790_P001	87.919	3.55e-96	8.85e-106	notAligned	noScore	noGene	notfound	-
41	Locus_249_Transcript_1/10_Confidence_0.269_Length_617	Aco017282.1	95.767	8.71e-118	XP_020084420.1	95.767	1.2e-117	OAY80229.1	96.407	5.49e-102	AT1G32060.1	86.4	7.79e-77	Os02t0698000-03	70	1.68e-85	Zm00001eb188120_P002	70.312	1.12e-87	5.49e-102	notAligned	noScore	noGene	notfound	-
42	Locus_249_Transcript_10/10_Confidence_0.346_Length_1456	Aco017282.1	92.135	0	XP_020084420.1	98.082	0	OAY80229.1	98.228	0	AT1G32060.1	89.412	0	Os02t0698000-03	79.665	0	Zm00001eb251520_P002	80.494	0	0	notAligned	noScore	noGene	notfound	-
43	Locus_249_Transcript_2/10_Confidence_0.346_Length_1502	Aco017282.1	92.135	0	XP_020084420.1	98.082	0	OAY80229.1	98.228	0	AT1G32060.1	89.412	0	Os02t0698000-03	80	0	Zm00001eb188120_P003	80.098	0	0	notAligned	noScore	noGene	notfound	-
44	Locus_249_Transcript_3/10_Confidence_0.269_Length_617	Aco017282.1	95.767	8.71e-118	XP_020084420.1	95.767	1.2e-117	OAY80229.1	96.407	5.49e-102	AT1G32060.1	86.4	7.79e-77	Os02t0698000-03	70	1.68e-85	Zm00001eb188120_P002	70.312	1.12e-87	5.49e-102	notAligned	noScore	noGene	notfound	-
45	Locus_249_Transcript_6/10_Confidence_0.346_Length_1456	Aco017282.1	92.135	0	XP_020084420.1	98.082	0	OAY80229.1	98.228	0	AT1G32060.1	89.412	0	Os02t0698000-03	79.665	0	Zm00001eb251520_P002	80.494	0	0	notAligned	noScore	noGene	notfound	-
46	Locus_249_Transcript_7/10_Confidence_0.346_Length_1483	Aco017282.1	92.135	0	XP_020084420.1	98.082	0	OAY80229.1	98.228	0	AT1G32060.1	89.412	0	Os02t0698000-03	79.665	0	Zm00001eb188120_P003	80.098	0	0	notAligned	noScore	noGene	notfound	-
47	Locus_249_Transcript_8/10_Confidence_0.346_Length_1456	Aco017282.1	92.135	0	XP_020084420.1	98.082	0	OAY80229.1	98.228	0	AT1G32060.1	89.412	0	Os02t0698000-03	79.665	0	Zm00001eb251520_P002	80.494	0	0	notAligned	noScore	noGene	notfound	-
48	Locus_2503_Transcript_1/1_Confidence_1.000_Length_1065	Aco007545.1	92.784	0	XP_020093928.1	99.639	0	OAY74238.1	100	0	AT2G26590.2	64.4	2.27e-110	Os05t0594800-01	71.841	8.15e-134	Zm00001eb297230_P004	66.187	4.28e-125	0	notAligned	noScore	noGene	notfound	-
49	Locus_2607_Transcript_1/2_Confidence_1.000_Length_856	Aco001473.1	100	4.09e-59	XP_020108524.1	100	8.64e-59	OAY84720.1	100	1.33e-59	AT5G59910.1	96.667	2.63e-57	Os01t0839500-00	98.889	1.7e-58	Zm00001eb403860_P002	96.667	7.86e-57	1.33e-59	notAligned	noScore	noGene	notfound	-
50	Locus_2621_Transcript_1/4_Confidence_0.444_Length_627	Aco007718.1	83.459	7.7e-74	XP_020093381.1	83.459	1.19e-73	OAY75644.1	97.692	4.63e-88	AT2G16850.1	82.946	1.71e-71	Os04t0233400-01	83.077	1.57e-76	Zm00001eb247760_P001	82.353	2.76e-73	4.63e-88	notAligned	noScore	noGene	notfound	-
51	Locus_26263_Transcript_1/1_Confidence_1.000_Length_570	Aco019701.1	84.694	1.54e-50	XP_020110992.1	84.694	2.37e-50	OAY74124.1	100	6.13e-66	AT2G24940.1	65.306	2.09e-43	Os02t0793700-02	75.258	7.8e-48	Zm00001eb257670_P001	74.227	1.06e-46	6.13e-66	notAligned	noScore	noGene	notfound	-
52	Locus_266_Transcript_1/9_Confidence_0.542_Length_2366	Aco009644.1	94.977	0	XP_020104723.1	94.977	0	OAY77251.1	94.977	0	AT5G19220.1	83.178	7.4e-174	Os03t0735000-01	81.9	7.47e-172	Zm00001eb056340_P003	78.733	9.6e-170	0	notAligned	noScore	noGene	notfound	-
53	Locus_266_Transcript_2/9_Confidence_0.625_Length_2812	Aco009644.1	100	0	XP_020104723.1	100	0	OAY77251.1	100	0	AT5G19220.1	83.178	0	Os03t0735000-01	81.9	0	Zm00001eb056340_P003	78.733	5.19e-180	0	notAligned	noScore	noGene	notfound	-
54	Locus_266_Transcript_3/9_Confidence_0.708_Length_2958	Aco009644.1	100	0	XP_020104723.1	100	0	OAY77251.1	100	0	AT5G19220.1	83.178	7.85e-167	Os03t0735000-01	81.9	4.61e-164	Zm00001eb056340_P003	78.733	3.09e-163	0	notAligned	noScore	noGene	notfound	-
55	Locus_266_Transcript_4/9_Confidence_0.375_Length_1571	Aco009644.1	100	0	XP_020104723.1	100	0	OAY77251.1	100	0	AT5G19220.1	77.073	0	Os03t0735000-01	79.024	0	Zm00001eb056340_P003	76.585	0	0	notAligned	noScore	noGene	notfound	-
56	Locus_266_Transcript_5/9_Confidence_0.625_Length_2512	Aco009644.1	94.977	0	XP_020104723.1	94.977	0	OAY77251.1	94.977	0	AT5G19220.1	83.178	7.92e-174	Os03t0735000-01	81.9	7.95e-172	Zm00001eb056340_P003	78.733	1.02e-169	0	notAligned	noScore	noGene	notfound	-
57	Locus_266_Transcript_6/9_Confidence_0.708_Length_2831	Aco009644.1	100	0	XP_020104723.1	100	0	OAY77251.1	100	0	AT5G19220.1	83.178	0	Os03t0735000-01	81.9	0	Zm00001eb056340_P003	78.733	0	0	notAligned	noScore	noGene	notfound	-
58	Locus_266_Transcript_7/9_Confidence_0.458_Length_1896	Aco009644.1	100	0	XP_020104723.1	100	0	OAY77251.1	100	0	AT5G19220.1	77.073	1.71e-149	Os03t0735000-01	79.024	3.22e-145	Zm00001eb056340_P003	76.585	2.02e-145	0	notAligned	noScore	noGene	notfound	-
59	Locus_266_Transcript_8/9_Confidence_0.583_Length_2342	Aco009644.1	100	0	XP_020104723.1	100	0	OAY77251.1	100	0	AT5G19220.1	83.178	4.62e-166	Os03t0735000-01	81.9	2.27e-163	Zm00001eb056340_P003	78.733	1.53e-162	0	notAligned	noScore	noGene	notfound	-
60	Locus_266_Transcript_9/9_Confidence_0.375_Length_1571	Aco009644.1	100	0	XP_020104723.1	100	0	OAY77251.1	100	0	AT5G19220.1	77.073	0	Os03t0735000-01	79.024	0	Zm00001eb056340_P003	76.585	0	0	notAligned	noScore	noGene	notfound	-
61	Locus_26888_Transcript_1/1_Confidence_1.000_Length_393	Aco005641.1	100	1.57e-66	XP_020098452.1	100	1.88e-66	OAY69521.1	100	8.6e-67	AT2G25870.1	75	4.72e-49	Os09t0388400-01	67.647	1.53e-40	Zm00001eb153790_P001	77.885	1.89e-50	8.6e-67	notAligned	noScore	noGene	notfound	-
62	Locus_26899_Transcript_1/2_Confidence_1.000_Length_2009	Aco011953.1	85	0	XP_020084963.1	84.974	0	OAY65448.1	95.531	0	AT2G17200.1	58.519	1.12e-127	Os03t0131300-01	64.943	0	Zm00001eb402540_P002	63.532	0	0	notAligned	noScore	noGene	notfound	-
63	Locus_27101_Transcript_1/1_Confidence_1.000_Length_368	Aco008361.1	99.18	3.96e-86	XP_020109774.1	99.18	6.09e-86	OAY69884.1	60.305	2.15e-51	AT2G35120.1	75.61	1.24e-64	Os02t0170100-01	78.689	2.05e-68	Zm00001eb207290_P001	80.328	1.74e-69	1.74e-69	notAligned	noScore	noGene	notfound	-
64	Locus_276_Transcript_3/3_Confidence_0.625_Length_722	Aco004758.1	66.337	2.28e-56	XP_020088437.1	98.742	4.28e-114	OAY64976.1	87.129	3.25e-81	AT2G39780.1	56.429	2.78e-49	Os01t0897300-02	57.237	4.69e-53	Zm00001eb144670_P001	55.346	2.84e-54	3.25e-81	notAligned	noScore	noGene	notfound	-
65	Locus_2797_Transcript_1/1_Confidence_1.000_Length_1843	Aco020895.1	98.305	0	XP_020104799.1	99.168	0	OAY73265.1	39.162	7.94e-121	AT3G63520.1	79.323	0	Os12t0640600-01	83.81	0	Zm00001eb402840_P002	82.959	0	0	notAligned	noScore	noGene	TransdecoderMatch	YGSEAIFVPR
66	Locus_2830_Transcript_2/3_Confidence_0.778_Length_1677	Aco025351.1	98.413	1.12e-85	XP_020091231.1	98.4	3.55e-85	OAY62695.1	100	4.78e-87	AT5G57560.1	57.252	2.63e-45	Os06t0696600-01	61.905	4.04e-50	Zm00001eb226470_P001	76.923	1.24e-48	4.78e-87	notAligned	noScore	noGene	notfound	-
67	Locus_2830_Transcript_3/3_Confidence_0.778_Length_1597	Aco025351.1	98.413	5.57e-86	XP_020091231.1	98.4	1.76e-85	OAY62695.1	100	2.36e-87	AT4G30270.1	67.32	2.26e-55	Os06t0696600-01	84.848	1.08e-63	Zm00001eb226470_P001	81.061	3.18e-60	2.36e-87	notAligned	noScore	noGene	notfound	-
68	Locus_28845_Transcript_1/1_Confidence_1.000_Length_1463	Aco016549.1	100	6.35e-92	XP_020098255.1	100	5.73e-91	OAY64202.1	100	3.2e-91	AT2G36060.1	91.791	1.73e-82	Os09t0297100-01	88.806	1.75e-80	Zm00001eb203340_P004	91.791	3.55e-82	3.2e-91	notAligned	noScore	noGene	notfound	-
69	Locus_302_Transcript_2/3_Confidence_0.750_Length_1455	Aco011924.1	80.523	3.19e-164	XP_020106686.1	100	0	OAY85909.1	90.286	0	AT3G26650.1	88.63	0	Os04t0459500-02	86.856	0	Zm00001eb424150_P001	80.153	0	0	notAligned	noScore	noGene	notfound	-
70	Locus_302_Transcript_3/3_Confidence_0.750_Length_1455	Aco011924.1	80.523	3.19e-164	XP_020106686.1	100	0	OAY85909.1	90.286	0	AT3G26650.1	88.63	0	Os04t0459500-02	86.856	0	Zm00001eb424150_P001	80.153	0	0	notAligned	noScore	noGene	notfound	-
71	Locus_3030_Transcript_3/8_Confidence_0.200_Length_1163	Aco007782.1	98.049	2.79e-140	XP_020112108.1	98.049	4.32e-140	OAY64392.1	100	6.05e-145	AT5G22510.2	88.525	7.79e-29	Os02t0529400-01	55.118	5.19e-33	Zm00001eb181370_P003	47.468	1.2e-30	6.05e-145	notAligned	noScore	noGene	notfound	-
72	Locus_3191_Transcript_1/5_Confidence_0.375_Length_1211	Aco008843.1	96.538	1.16e-172	XP_020095548.1	96.525	0	OAY76926.1	85.098	4.28e-150	AT2G28470.2	63.813	1.87e-107	Os03t0255100-02	71.654	1.12e-134	Zm00001eb011050_P001	70.472	2.31e-119	4.28e-150	notAligned	noScore	noGene	notfound	-
73	Locus_3191_Transcript_3/5_Confidence_0.750_Length_2865	Aco008843.1	98.331	0	XP_020095548.1	98.81	0	OAY76926.1	94.749	0	AT2G28470.1	71.053	0	Os03t0255100-01	75.721	0	Zm00001eb011050_P001	76.711	0	0	notAligned	noScore	noGene	notfound	-
74	Locus_3191_Transcript_4/5_Confidence_0.750_Length_2865	Aco008843.1	98.212	0	XP_020095548.1	98.69	0	OAY76926.1	94.869	0	AT2G28470.1	71.053	0	Os03t0255100-01	75.721	0	Zm00001eb011050_P001	76.711	0	0	notAligned	noScore	noGene	notfound	-
75	Locus_31946_Transcript_1/1_Confidence_1.000_Length_504	Aco030147.1	81.955	1.59e-72	XP_020106239.1	97.727	5.12e-93	OAY81721.1	96.25	2.6e-51	AT4G32590.1	81.513	4.53e-59	Os05t0555300-02	85	6.05e-62	Zm00001eb295180_P001	85.345	1.7e-60	6.05e-62	notAligned	noScore	noGene	notfound	-
76	Locus_32349_Transcript_2/2_Confidence_1.000_Length_552	Aco009301.1	100	7.4e-93	XP_020112340.1	100	3.34e-92	OAY71060.1	87.597	1.68e-79	AT4G02620.1	80.952	1.82e-74	Os02t0824700-01	86.822	2.4e-79	Zm00001eb330190_P001	86.822	4.24e-80	4.24e-80	notAligned	noScore	noGene	notfound	-
77	Locus_32865_Transcript_1/1_Confidence_1.000_Length_392	Aco013679.1	99.099	3.75e-78	XP_020101732.1	99.091	1.21e-77	OAY67687.1	100	3.88e-78	AT3G17210.1	73.832	3.13e-57	Os01t0516600-02	68.807	6.44e-55	Zm00001eb357750_P001	70.588	3.36e-51	3.88e-78	notAligned	noScore	noGene	notfound	-
78	Locus_32886_Transcript_1/1_Confidence_1.000_Length_342	Aco014113.1	100	6.19e-62	XP_020101803.1	100	9.59e-62	OAY66213.1	98.889	1.05e-60	AT2G38090.1	76.136	1.43e-43	Os05t0449900-01	90	5.52e-47	Zm00001eb288730_P001	90	1.78e-47	1.05e-60	notAligned	noScore	noGene	notfound	-
79	Locus_3325_Transcript_1/1_Confidence_1.000_Length_753	Aco022715.1	100	5.04e-97	XP_020108803.1	100	1.55e-96	OAY81164.1	86	2.01e-61	AT4G21860.4	82.707	5.16e-78	Os03t0360700-01	88.971	1.85e-85	Zm00001eb017600_P001	87.218	1.75e-83	1.85e-85	notAligned	noScore	noGene	notfound	-
80	Locus_33270_Transcript_1/1_Confidence_1.000_Length_359	Aco017741.1	99.153	5.42e-71	XP_020089493.1	99.153	8.46e-71	OAY74695.1	99.16	1.94e-70	AT5G51820.1	91.525	2.62e-65	Os10t0189100-01	93.277	6.64e-67	Zm00001eb159720_P003	89.916	4.33e-65	1.94e-70	notAligned	noScore	noGene	notfound	-
81	Locus_3376_Transcript_1/2_Confidence_1.000_Length_1319	Aco018841.1	89.892	2.52e-158	XP_020094500.1	99.27	1.95e-171	OAY64979.1	100	0	AT1G32400.2	62.278	2.47e-94	Os08t0282000-01	70.775	4.61e-113	Zm00001eb024230_P001	70	7.37e-117	0	notAligned	noScore	noGene	notfound	-
82	Locus_3376_Transcript_2/2_Confidence_1.000_Length_1259	Aco018841.1	89.892	1.21e-158	XP_020094500.1	99.27	9.27e-172	OAY64979.1	100	0	AT1G32400.2	62.278	1.31e-94	Os08t0282000-01	70.775	2.35e-113	Zm00001eb024230_P001	70	3.73e-117	0	notAligned	noScore	noGene	notfound	-
83	Locus_3555_Transcript_2/6_Confidence_0.357_Length_834	Aco014349.1	99.412	2.88e-109	XP_020088478.1	99.408	6.08e-109	OAY69310.1	99.408	1.49e-109	AT3G52300.1	81.065	2.09e-86	Os08t0478200-01	84.615	2.25e-95	Zm00001eb038370_P004	80	2.46e-90	1.49e-109	notAligned	noScore	noGene	notfound	-
84	Locus_3555_Transcript_5/6_Confidence_0.429_Length_867	Aco014349.1	98.235	2.34e-108	XP_020088478.1	98.225	1.06e-107	OAY69310.1	98.225	3.7e-108	AT3G52300.1	81.065	3.1e-86	Os08t0478200-01	83.432	6.85e-94	Zm00001eb038370_P004	78.824	6.9e-89	3.7e-108	notAligned	noScore	noGene	notfound	-
85	Locus_3555_Transcript_6/6_Confidence_0.429_Length_836	Aco014349.1	99.412	1.15e-109	XP_020088478.1	99.408	6.31e-109	OAY69310.1	99.408	1.55e-109	AT3G52300.1	81.065	2.17e-86	Os08t0478200-01	84.615	2.33e-95	Zm00001eb038370_P004	80	2.55e-90	1.55e-109	notAligned	noScore	noGene	notfound	-
86	Locus_35709_Transcript_1/1_Confidence_1.000_Length_944	Aco008182.1	66.667	3.95e-105	XP_020089325.1	84.615	8.18e-138	OAY71137.1	98.643	2.34e-160	AT5G45890.1	50.698	6.11e-74	Os12t0273800-00	52.113	3.37e-74	Zm00001eb337310_P001	52.113	2.51e-76	2.34e-160	notAligned	noScore	noGene	TransdecoderMatch	TNGVPNSAYITGYAR
87	Locus_35909_Transcript_3/3_Confidence_0.778_Length_596	Aco003226.1	100	4.29e-113	XP_020106825.1	100	9.07e-113	OAY79382.1	100	5.06e-113	AT2G21330.1	87.179	1.15e-98	Os11t0171300-01	89.103	7.65e-102	Zm00001eb200910_P001	90.385	2.33e-101	5.06e-113	notAligned	noScore	noGene	notfound	-
88	Locus_35950_Transcript_1/1_Confidence_1.000_Length_1121	Aco002967.1	99.157	0	XP_020090731.1	99.157	0	OAY79299.1	100	0	AT5G16570.1	87.079	0	Os02t0735200-03	89.888	0	Zm00001eb253820_P001	89.607	0	0	notAligned	noScore	noGene	notfound	-
89	Locus_3844_Transcript_2/2_Confidence_1.000_Length_862	Aco015866.1	95.109	4.11e-125	XP_020091559.1	97.238	5.2e-129	OAY82113.1	98.895	1.64e-131	AT5G65840.1	71.91	1.62e-95	Os03t0729200-02	85	8.07e-114	Zm00001eb215580_P006	83.333	1.62e-110	1.64e-131	notAligned	noScore	noGene	notfound	-
90	Locus_3890_Transcript_1/2_Confidence_1.000_Length_678	NoHit	NA	NA	NoHit	NA	NA	OAY67585.1	100	4.22e-12	NoHit	NA	NA	Os03t0210600-01	57.447	0.004	Zm00001eb007060_P009	57.447	0.009	4.22e-12	notAligned	noScore	noGene	notfound	-
91	Locus_3890_Transcript_2/2_Confidence_1.000_Length_684	NoHit	NA	NA	NoHit	NA	NA	OAY67585.1	100	3.16e-12	NoHit	NA	NA	Os03t0210600-01	57.447	0.007	Zm00001eb007060_P008	57.447	0.015	3.16e-12	notAligned	noScore	noGene	notfound	-
92	Locus_38969_Transcript_1/1_Confidence_1.000_Length_362	Aco020989.1	99.083	1.11e-76	XP_020101566.1	99.074	7.72e-75	OAY65567.1	91.667	8.14e-68	AT3G63140.1	74.528	1.07e-53	Os07t0212200-01	74	1.13e-50	Zm00001eb303350_P001	71.569	1.22e-42	8.14e-68	notAligned	noScore	noGene	notfound	-
93	Locus_3903_Transcript_1/1_Confidence_1.000_Length_767	Aco010563.1	99.468	3.22e-123	XP_020093056.1	99.465	6.79e-123	OAY83628.1	98.93	7.39e-123	AT5G58710.1	86.413	1.15e-107	Os06t0708500-02	88.235	2.4e-109	Zm00001eb272660_P002	90.503	2.37e-106	7.39e-123	notAligned	noScore	noGene	notfound	-
94	Locus_40571_Transcript_1/1_Confidence_1.000_Length_381	Aco021118.1	97.414	1.16e-69	XP_020101772.1	97.414	4.32e-68	NoHit	NA	NA	AT1G74040.1	77.551	1.31e-20	Os12t0138900-02	81.356	2.4e-24	Zm00001eb196510_P002	93.878	9.58e-25	9.58e-25	notAligned	noScore	noGene	notfound	-
95	Locus_419_Transcript_1/10_Confidence_0.083_Length_297	Aco006176.1	85.106	8.45e-10	XP_020106159.1	85.714	1.75e-18	OAY80118.1	87.805	2.1e-18	AT1G23740.1	93.333	0.000897	Os08t0379400-01	68.75	1.47e-05	Zm00001eb042530_P001	68.75	4.17e-05	2.1e-18	notAligned	noScore	noGene	notfound	-
96	Locus_419_Transcript_10/10_Confidence_0.333_Length_550	Aco006176.1	94.872	6.91e-57	XP_020106159.1	92.896	3.24e-71	OAY80118.1	83.684	1.86e-67	AT1G23740.1	74.359	5.16e-41	Os08t0379400-01	77.391	3.38e-42	Zm00001eb042530_P001	75.652	1.24e-39	1.86e-67	notAligned	noScore	noGene	notfound	-
97	Locus_419_Transcript_4/10_Confidence_0.292_Length_550	Aco006176.1	94.872	6.91e-57	XP_020106159.1	92.896	3.24e-71	OAY80118.1	83.684	1.86e-67	AT1G23740.1	74.359	5.16e-41	Os08t0379400-01	77.391	3.38e-42	Zm00001eb042530_P001	75.652	1.24e-39	1.86e-67	notAligned	noScore	noGene	notfound	-
98	Locus_419_Transcript_6/10_Confidence_0.333_Length_553	Aco006176.1	96.581	6.97e-60	XP_020106159.1	93.989	2.42e-74	OAY80118.1	84.737	1.77e-70	AT1G23740.1	76.068	5.79e-44	Os08t0379400-01	79.13	2.58e-45	Zm00001eb042530_P001	76.522	3.11e-42	1.77e-70	notAligned	noScore	noGene	notfound	-
99	Locus_4282_Transcript_1/1_Confidence_1.000_Length_1103	Aco001511.1	92.308	1.37e-140	XP_020108622.1	96.596	2.51e-154	OAY67484.1	82.979	1.75e-120	AT3G55040.1	67.606	3.73e-98	Os03t0283100-01	72.609	8.34e-112	Zm00001eb012920_P001	71.304	7.11e-109	1.75e-120	notAligned	noScore	noGene	notfound	-
100	Locus_4388_Transcript_1/1_Confidence_1.000_Length_885	Aco016597.1	100	3.19e-40	XP_020093358.1	100	6.41e-46	OAY82236.1	98.649	1.57e-54	AT1G01490.1	72.464	1.19e-16	Os10t0532300-01	66.667	4.2e-16	Zm00001eb021790_P001	49.708	4.32e-18	1.57e-54	notAligned	noScore	noGene	notfound	-
101	Locus_4395_Transcript_1/1_Confidence_1.000_Length_373	Aco003220.1	100	2.28e-52	XP_020110645.1	100	3.51e-52	OAY79407.1	100	1.96e-52	AT4G34720.1	98.958	1.22e-51	Os02t0550100-01	96.842	2.1e-49	Zm00001eb139140_P002	96.842	2.16e-49	1.96e-52	notAligned	noScore	noGene	notfound	-
102	Locus_4660_Transcript_1/1_Confidence_1.000_Length_1443	Aco019050.1	99.287	0	XP_020110738.1	99.287	0	OAY63360.1	99.762	0	AT5G55070.1	70.238	8.25e-177	Os04t0394200-03	73.832	0	Zm00001eb085130_P001	73.131	0	0	notAligned	noScore	noGene	notfound	-
103	Locus_47214_Transcript_1/1_Confidence_1.000_Length_443	Aco007803.1	98.485	2.53e-80	XP_020111170.1	98.485	3.91e-80	OAY63950.1	100	6.98e-82	AT3G52720.2	47.059	4.9e-30	Os02t0533300-01	65.385	1.22e-47	Zm00001eb083840_P001	60	1.84e-35	6.98e-82	notAligned	noScore	noGene	notfound	-
104	Locus_48072_Transcript_1/2_Confidence_1.000_Length_978	Aco023648.1	97.455	1.02e-126	XP_020089017.1	96.751	3.61e-123	OAY77780.1	96.694	1.51e-97	AT2G01190.1	41.202	0.000114	Os01t0139200-01	49.64	1.14e-37	Zm00001eb124810_P002	46.975	7.78e-38	1.51e-97	notAligned	noScore	noGene	notfound	-
105	Locus_48072_Transcript_2/2_Confidence_1.000_Length_969	Aco023648.1	100	7.6e-130	XP_020089017.1	99.27	4.82e-126	OAY77780.1	100	1.54e-100	AT2G01190.1	41.631	1.33e-06	Os01t0139200-01	49.097	2.53e-40	Zm00001eb124810_P002	47.203	7.54e-40	1.54e-100	notAligned	noScore	noGene	notfound	-
106	Locus_5029_Transcript_1/2_Confidence_1.000_Length_1583	Aco002897.1	89.804	3.7e-74	XP_020091076.1	89.804	5.72e-74	OAY79276.1	100	4.89e-77	AT3G29075.1	59.259	3.68e-12	Os06t0232000-03	57.5	6.24e-15	Zm00001eb279780_P002	54.321	7.27e-14	4.89e-77	notAligned	noScore	noGene	notfound	-
107	Locus_5029_Transcript_2/2_Confidence_1.000_Length_1583	Aco002897.1	89.804	2.24e-74	XP_020091076.1	89.804	3.47e-74	OAY79276.1	100	2.22e-77	AT3G29075.1	59.259	3.61e-12	Os06t0232000-03	57.5	7.27e-15	Zm00001eb279780_P002	54.321	7.9e-14	2.22e-77	notAligned	noScore	noGene	notfound	-
108	Locus_505_Transcript_1/2_Confidence_1.000_Length_1416	Aco019014.1	99.608	0	XP_020081371.1	86.589	0	OAY64314.1	100	0	AT3G45310.1	72.892	0	Os09t0442300-01	80.838	0	Zm00001eb314220_P001	76.261	0	0	notAligned	noScore	noGene	notfound	-
109	Locus_50721_Transcript_1/1_Confidence_1.000_Length_396	Aco030527.1	97.436	1.63e-23	XP_020106389.1	98.077	1.25e-55	OAY70830.1	55.319	7.99e-11	AT5G51010.1	73.786	2.7e-45	Os11t0528500-01	74.038	3.85e-44	Zm00001eb113350_P001	78.218	1.83e-45	1.83e-45	notAligned	noScore	noGene	notfound	-
110	Locus_5079_Transcript_1/1_Confidence_1.000_Length_375	Aco013674.1	99.107	9.68e-76	XP_020101184.1	100	6.49e-86	OAY70571.1	81.513	1.95e-60	AT5G15640.1	48.76	8.65e-34	Os01t0329400-01	76.23	3.63e-65	Zm00001eb131100_P006	72.581	5.19e-66	5.19e-66	notAligned	noScore	noGene	notfound	-
111	Locus_511_Transcript_1/1_Confidence_1.000_Length_348	Aco013510.1	99.13	1.02e-78	XP_020110961.1	99.13	1.58e-78	OAY84317.1	99.13	9.6e-79	AT2G21430.1	78.07	1.01e-60	Os02t0469600-01	85.965	7.2e-68	Zm00001eb240700_P001	83.333	1.04e-65	9.6e-79	notAligned	noScore	noGene	notfound	-
112	Locus_51375_Transcript_1/1_Confidence_1.000_Length_298	Aco021040.1	98.438	2.5e-39	XP_020090412.1	97.222	1.97e-16	OAY71761.1	78.788	5.09e-11	AT4G13000.1	75	2.01e-08	Os01t0357100-02	69.444	1.96e-10	Zm00001eb193660_P001	69.444	5.08e-10	5.09e-11	notAligned	noScore	noGene	notfound	-
113	Locus_519_Transcript_1/1_Confidence_1.000_Length_886	Aco008182.1	80.465	2.33e-121	XP_020089331.1	88.318	3.27e-135	OAY68270.1	98.122	2.96e-154	AT3G48350.1	53.96	1.74e-72	Os12t0273800-00	52.239	1.66e-73	Zm00001eb419730_P001	52.97	1.56e-75	2.96e-154	notAligned	noScore	noGene	TransdecoderMatch	NSWGSSWGEGGYVR
114	Locus_5498_Transcript_1/1_Confidence_1.000_Length_2101	Aco007286.1	95.017	0	XP_020114036.1	95.009	0	OAY72576.1	100	0	AT5G56680.1	72.353	0	Os01t0372700-01	82.806	0	Zm00001eb341390_P001	81.299	0	0	notAligned	noScore	noGene	notfound	-
115	Locus_55_Transcript_2/3_Confidence_0.778_Length_950	Aco023778.1	98.01	3.39e-126	XP_020092779.1	98	1.79e-125	OAY73205.1	98.5	1.54e-126	AT1G03130.1	91.304	6.31e-92	Os08t0560900-01	95.652	1.33e-94	Zm00001eb212520_P001	91.971	1.12e-90	1.54e-126	notAligned	noScore	noGene	notfound	-
116	Locus_582_Transcript_3/4_Confidence_0.684_Length_361	Aco007857.1	100	3.44e-17	XP_020111424.1	100	5.39e-17	OAY76554.1	100	3.25e-17	NoHit	NA	NA	Os01t0963600-01	68.75	3.98e-09	Zm00001eb131480_P001	81.25	2.6e-11	3.25e-17	notAligned	noScore	noGene	notfound	-
117	Locus_582_Transcript_4/4_Confidence_0.789_Length_671	Aco007857.1	100	9.07e-11	XP_020111424.1	100	1.43e-10	OAY76554.1	100	9.33e-11	NoHit	NA	NA	Os01t0963600-01	79.167	1.16e-05	Zm00001eb131480_P001	79.167	4.45e-06	9.33e-11	notAligned	noScore	noGene	notfound	-
118	Locus_585_Transcript_1/1_Confidence_1.000_Length_2535	Aco006480.1	99.048	0	XP_020102821.1	99.098	0	OAY64457.1	97.283	0	AT5G57870.2	59.324	0	Os04t0499300-01	64.362	0	Zm00001eb078350_P001	62.169	0	0	notAligned	noScore	noGene	notfound	-
119	Locus_595_Transcript_4/9_Confidence_0.333_Length_2163	Aco001736.1	98.762	0	XP_020108501.1	98.758	0	OAY72988.1	93.168	8.88e-172	AT5G19370.1	63.942	1.25e-89	Os07t0687500-01	74.459	3.03e-125	Zm00001eb331180_P002	75.217	9.09e-125	8.88e-172	notAligned	noScore	noGene	notfound	-
120	Locus_595_Transcript_8/9_Confidence_0.333_Length_2163	Aco001736.1	100	0	XP_020108501.1	100	0	OAY72988.1	94.41	0	AT5G19370.1	63.942	6.03e-90	Os07t0687500-01	74.459	8.87e-126	Zm00001eb331180_P002	75.217	2.34e-125	0	notAligned	noScore	noGene	notfound	-
121	Locus_637_Transcript_1/2_Confidence_1.000_Length_825	Aco011020.1	98.87	1.25e-97	XP_020086283.1	98.864	2.32e-98	OAY74293.1	96.023	5.72e-96	AT3G09640.2	89.143	4.59e-86	Os07t0694700-01	88.636	4.87e-86	Zm00001eb013080_P002	92.09	6.53e-91	5.72e-96	notAligned	noScore	noGene	notfound	-
122	Locus_637_Transcript_2/2_Confidence_1.000_Length_825	Aco011020.1	98.87	1.25e-97	XP_020086283.1	98.864	2.32e-98	OAY74293.1	96.023	5.72e-96	AT3G09640.2	89.143	4.59e-86	Os07t0694700-01	88.636	4.87e-86	Zm00001eb013080_P002	92.09	6.53e-91	5.72e-96	notAligned	noScore	noGene	notfound	-
123	Locus_6494_Transcript_1/1_Confidence_1.000_Length_968	Aco007879.1	96.573	0	XP_020111392.1	99.678	0	OAY64716.1	99.669	0	AT1G49740.1	68.239	4.04e-169	Os04t0430200-01	73.052	1.95e-173	Zm00001eb082840_P001	71.753	3.13e-172	0	notAligned	noScore	noGene	notfound	-
124	Locus_6812_Transcript_1/1_Confidence_1.000_Length_592	Aco018044.1	80.882	7.74e-31	NoHit	NA	NA	OAY62954.1	88.136	3.32e-31	AT1G63970.1	82.609	8.93e-65	Os02t0680600-01	91	3.07e-64	Zm00001eb187250_P002	80.8	2.77e-68	2.77e-68	notAligned	noScore	noGene	notfound	-
125	Locus_6958_Transcript_1/1_Confidence_1.000_Length_1445	Aco008829.1	88.767	0	XP_020095437.1	96.154	0	OAY74574.1	99.265	0	AT3G09630.1	75.306	0	Os07t0180900-01	79.412	0	Zm00001eb060730_P001	82.108	0	0	notAligned	noScore	noGene	notfound	-
126	Locus_718_Transcript_1/2_Confidence_1.000_Length_331	Aco025425.1	98.889	1.02e-62	XP_020080189.1	98.889	1.57e-62	OAY69634.1	98.889	8.76e-63	AT2G21130.1	84	9.29e-45	Os02t0121300-01	90.667	7.1e-48	Zm00001eb242390_P001	89.333	3.54e-47	8.76e-63	notAligned	noScore	noGene	notfound	-
127	Locus_777_Transcript_3/4_Confidence_0.800_Length_1219	Aco003394.1	100	4.87e-142	XP_020107540.1	100	1.81e-141	OAY63853.1	100	1.01e-141	AT4G10340.1	89.862	2.65e-129	Os11t0242800-01	92.166	2.6e-132	Zm00001eb112260_P002	84.746	3.22e-130	1.01e-141	notAligned	noScore	noGene	notfound	-
128	Locus_777_Transcript_4/4_Confidence_0.800_Length_1038	Aco003394.1	100	1.43e-173	XP_020107540.1	100	4.04e-173	OAY63853.1	100	2.26e-173	AT4G10340.1	80.287	3.74e-141	Os11t0242800-01	80.783	3.09e-146	Zm00001eb112260_P001	79.004	1.3e-143	2.26e-173	notAligned	noScore	noGene	notfound	-
129	Locus_7890_Transcript_1/2_Confidence_1.000_Length_643	Aco013624.1	60.563	3.01e-19	XP_020082184.1	98.438	3.05e-38	OAY66798.1	60.563	2.61e-19	AT1G19530.2	58.824	0.000181	Os03t0826800-01	67.442	1.47e-09	NoHit	NA	NA	2.61e-19	notAligned	noScore	noGene	notfound	-
130	Locus_7890_Transcript_2/2_Confidence_1.000_Length_923	Aco013624.1	47.753	1.93e-41	XP_020082184.1	97.802	2.04e-128	OAY66798.1	47.753	1.66e-41	AT1G19530.2	47.368	5.17e-05	Os03t0826800-01	38.764	3.63e-25	NoHit	NA	NA	1.66e-41	notAligned	noScore	noGene	notfound	-
131	Locus_7918_Transcript_2/2_Confidence_1.000_Length_1707	Aco016421.1	98.272	0	XP_020097869.1	98.313	0	OAY74792.1	99.036	0	AT5G47720.4	75.49	0	Os01t0110400-01	80.637	0	Zm00001eb334430_P003	82.759	0	0	notAligned	noScore	noGene	notfound	-
132	Locus_817_Transcript_1/1_Confidence_1.000_Length_1503	Aco002111.1	98.02	0	XP_020086589.1	98.02	0	OAY64464.1	90.57	0	AT3G12780.1	88.862	0	Os05t0496200-01	90.557	0	Zm00001eb352550_P001	87.893	0	0	notAligned	noScore	noGene	notfound	-
133	Locus_825_Transcript_1/3_Confidence_0.778_Length_2789	Aco000910.1	89.356	0	XP_020114769.1	98.491	0	OAY73745.1	99.245	0	AT2G04030.1	84.594	0	Os08t0487800-01	81.39	0	Zm00001eb315880_P001	81.165	0	0	notAligned	noScore	noGene	notfound	-
134	Locus_831_Transcript_1/2_Confidence_1.000_Length_1175	Aco002118.1	100	1.99e-173	XP_020086603.1	100	4.2e-173	OAY64445.1	100	2.57e-173	AT3G57490.1	89.14	1.02e-143	Os03t0807800-01	89.916	1.23e-157	Zm00001eb212470_P002	87.815	2.19e-153	2.57e-173	notAligned	noScore	noGene	notfound	-
135	Locus_831_Transcript_2/2_Confidence_1.000_Length_996	Aco002118.1	100	1.99e-174	XP_020086603.1	100	4.19e-174	OAY64445.1	100	2.57e-174	AT3G57490.1	89.14	1.09e-144	Os03t0807800-01	89.916	1.26e-158	Zm00001eb212470_P002	87.815	2.27e-154	2.57e-174	notAligned	noScore	noGene	notfound	-
136	Locus_8376_Transcript_1/1_Confidence_1.000_Length_453	Aco008182.1	80.795	1.42e-85	XP_020089332.1	95.364	3e-102	OAY85826.1	100	7.45e-109	AT3G49340.1	47.771	4.66e-45	Os09t0565000-00	47.368	1.32e-45	Zm00001eb380320_P001	48.701	3.59e-46	7.45e-109	notAligned	noScore	noGene	notfound	-
137	Locus_8449_Transcript_1/1_Confidence_1.000_Length_769	Aco014706.1	100	3.3e-51	XP_020110673.1	100	3.11e-52	OAY75888.1	100	2.66e-11	AT3G58730.1	68.687	1.75e-36	Os04t0643100-02	79.798	5.6e-42	Zm00001eb068780_P001	82.828	1.15e-41	5.6e-42	notAligned	noScore	noGene	notfound	-
138	Locus_85_Transcript_3/3_Confidence_0.875_Length_1034	Aco028781.1	99.655	0	XP_020086649.1	99.655	0	OAY82219.1	99.655	0	AT1G07920.1	96.207	0	Os03t0177500-01	97.931	0	Zm00001eb385900_P006	97.931	0	0	notAligned	noScore	noGene	notfound	-
139	Locus_874_Transcript_1/1_Confidence_1.000_Length_1826	Aco011535.1	99.592	1.37e-172	XP_020090784.1	99.59	2.89e-172	OAY69356.1	100	3.35e-173	AT2G21870.1	69.583	2.08e-112	Os02t0131300-01	77.178	1.24e-119	Zm00001eb209000_P001	75.104	3.57e-125	3.35e-173	notAligned	noScore	noGene	TMTUniquePeptide	TYFLTLQEIR
140	Locus_91_Transcript_1/2_Confidence_1.000_Length_888	Aco006181.1	96.154	4.62e-149	XP_020106311.1	97.696	1.27e-157	OAY75956.1	91.244	7.08e-142	AT5G14740.9	68.932	3.09e-103	Os01t0639900-01	67.179	2.64e-92	Zm00001eb158800_P002	69.347	4.99e-100	7.08e-142	notAligned	noScore	noGene	notfound	-
141	Locus_91_Transcript_2/2_Confidence_1.000_Length_895	Aco006181.1	96.651	9.89e-151	XP_020106311.1	98.63	5.87e-161	OAY75956.1	92.237	3.61e-145	AT5G14740.9	68.932	3.11e-103	Os01t0639900-01	67.179	2.57e-92	Zm00001eb158800_P002	69.347	2.88e-100	3.61e-145	notAligned	noScore	noGene	notfound	-
142	Locus_9411_Transcript_1/2_Confidence_1.000_Length_635	Aco030196.1	94.34	2.58e-44	XP_020080430.1	94.34	3.99e-44	OAY75543.1	100	5.48e-46	AT2G18050.2	59.615	4.36e-15	Os06t0130800-01	72.917	1.4e-16	Zm00001eb378280_P003	76.471	2.57e-19	5.48e-46	notAligned	noScore	noGene	notfound	-
143	Locus_9411_Transcript_2/2_Confidence_1.000_Length_629	Aco031613.1	96.226	2.84e-44	XP_020080974.1	96.226	4.39e-44	OAY75543.1	100	5.41e-46	AT2G18050.2	59.615	3.12e-15	Os06t0130800-01	72.917	2.25e-16	Zm00001eb378280_P003	76.471	2.92e-19	5.41e-46	notAligned	noScore	noGene	notfound	-
144	Locus_23707_Transcript_1/2_Confidence_1.000_Length_4876	Aco012799.1	98.8	0	XP_020088391.1	100	0	OAY62835.1	97.659	0	AT1G10760.2	60.984	0	Os06t0498400-01	73.188	0	Zm00001eb278140_P001	74.575	0	0	within	23828	ID=Aco012799.v3;Name=Aco012799	notfound	-
145	Locus_1786_Transcript_1/2_Confidence_1.000_Length_3976	Aco025048.1	99.749	0	XP_020113514.1	99.749	0	OAY68266.1	99.665	0	AT4G02510.1	67.688	0	Os05t0151400-01	76.613	0	Zm00001eb267970_P001	76.869	0	0	overlap3	19776	ID=Aco025048.v3;Name=Aco025048	notfound	-
146	Locus_480_Transcript_3/3_Confidence_0.714_Length_3978	Aco000858.1	100	0	XP_020110431.1	100	0	OAY70559.1	99.417	0	AT3G13300.2	53.704	0	Os02t0722800-01	61.33	0	Zm00001eb253140_P001	60.862	0	0	within	19716	ID=Aco000858.v3;Name=Aco000858	notfound	-
147	Locus_1786_Transcript_2/2_Confidence_1.000_Length_3976	Aco025048.1	99.163	0	XP_020113514.1	99.162	0	OAY68266.1	99.246	0	AT4G02510.1	67.688	0	Os05t0151400-01	76.613	0	Zm00001eb267970_P001	76.869	0	0	overlap3	19695	ID=Aco025048.v3;Name=Aco025048	notfound	-
148	Locus_3051_Transcript_1/2_Confidence_0.917_Length_3885	Aco010025.1	99.034	0	XP_020096765.1	99.032	0	OAY84367.1	95	0	AT1G53310.2	85.668	0	Os09t0315700-01	84.863	0	Zm00001eb309660_P001	86.156	0	0	overlap5	19140	ID=Aco010025.v3;Name=Aco010025	TMTUniquePeptide	FLDILQDLHGEALR
149	Locus_2813_Transcript_1/1_Confidence_1.000_Length_3761	Aco008163.1	99.338	0	XP_020109169.1	100	0	OAY62645.1	96.212	0	AT5G20280.1	68.272	0	Os08t0301500-01	74.814	0	Zm00001eb177450_P001	72.584	0	0	within	18564	ID=Aco008163.v3;Name=Aco008163	notfound	-
150	Locus_26_Transcript_1/1_Confidence_1.000_Length_3557	Aco022494.1	100	0	XP_020099904.1	100	0	NoHit	NA	NA	NoHit	NA	NA	NoHit	NA	NA	NoHit	NA	NA	0	within	17707	ID=Aco022494.v3;Name=Aco022494	notfound	-
151	Locus_3051_Transcript_2/2_Confidence_0.917_Length_3524	Aco010025.1	100	0	XP_020096765.1	100	0	OAY84367.1	97.407	0	AT1G53310.2	83.247	0	Os02t0244700-01	85.923	0	Zm00001eb204600_P001	86.117	0	0	overlap5	17321	ID=Aco010025.v3;Name=Aco010025	notfound	-
152	Locus_13591_Transcript_1/1_Confidence_1.000_Length_3467	Aco014852.1	100	0	XP_020102804.1	100	0	OAY75000.1	100	0	AT2G05710.1	86.304	0	Os03t0136900-01	85.05	0	Zm00001eb171440_P002	88.154	0	0	within	17112	ID=Aco014852.v3;Name=Aco014852	notfound	-
153	Locus_480_Transcript_2/3_Confidence_0.714_Length_3440	Aco000858.1	99.315	0	XP_020110431.1	99.315	0	OAY70559.1	98.63	0	AT3G13300.2	50.841	0	Os02t0722800-01	56.91	0	Zm00001eb253140_P002	56.695	0	0	within	16834	ID=Aco000858.v3;Name=Aco000858	notfound	-
154	Locus_2736_Transcript_1/1_Confidence_1.000_Length_3379	Aco006558.1	99.899	0	XP_020102778.1	99.899	0	OAY66752.1	99.899	0	AT2G32730.1	79.62	0	Os08t0224700-01	79.84	0	Zm00001eb071300_P001	84.322	0	0	within	16666	ID=Aco006558.v3;Name=Aco006558	notfound	-
155	Locus_4921_Transcript_1/1_Confidence_1.000_Length_3346	Aco002717.1	98.662	0	XP_020090952.1	99.326	0	OAY78579.1	98.755	0	AT3G19170.1	78.579	0	Os02t0761400-01	80.488	1.14e-55	Zm00001eb255690_P001	84.531	0	0	within	16358	ID=Aco002717.v3;Name=Aco002717	notfound	-
156	Locus_1331_Transcript_1/1_Confidence_1.000_Length_3319	Aco008192.1	80.526	0	XP_020091834.1	99.582	0	OAY71549.1	80.421	0	AT5G62670.1	90.481	0	Os12t0638700-01	93.515	0	Zm00001eb134090_P001	92.782	0	0	within	16112	ID=Aco019823.v3;Name=Aco019823	notfound	-
157	Locus_3557_Transcript_2/2_Confidence_1.000_Length_3180	Aco012489.1	100	0	XP_020101243.1	100	0	OAY74399.1	99.9	0	AT5G06460.1	77.023	0	Os11t0106400-01	86.028	0	Zm00001eb404860_P001	86.327	0	0	within	15722	ID=Aco012489.v3;Name=Aco012489	notfound	-
158	Locus_3557_Transcript_1/2_Confidence_1.000_Length_3180	Aco012489.1	100	0	XP_020101243.1	100	0	OAY74399.1	99.9	0	AT5G06460.1	77.023	0	Os11t0106400-01	86.028	0	Zm00001eb404860_P001	86.327	0	0	within	15695	ID=Aco012489.v3;Name=Aco012489	notfound	-
159	Locus_1216_Transcript_1/1_Confidence_1.000_Length_3090	Aco028954.1	100	0	XP_020113710.1	100	0	OAY69797.1	100	0	AT4G24680.4	26.435	1.57e-28	Os12t0566200-01	28.692	3.28e-08	Zm00001eb136860_P001	29.351	7.68e-32	0	within	15397	ID=Aco007339.v3;Name=Aco007339	notfound	-
160	Locus_2027_Transcript_1/2_Confidence_0.500_Length_3003	Aco015076.1	100	0	XP_020093656.1	100	0	OAY73446.1	100	0	AT5G50920.1	90.679	0	Os12t0230100-01	86.79	0	Zm00001eb421360_P001	89.462	0	0	within	14875	ID=Aco015076.v3;Name=Aco015076	notfound	-
161	Locus_2027_Transcript_2/2_Confidence_0.500_Length_3003	Aco015076.1	100	0	XP_020093656.1	100	0	OAY73446.1	100	0	AT5G50920.1	90.679	0	Os12t0230100-01	86.79	0	Zm00001eb421360_P001	89.462	0	0	within	14875	ID=Aco015076.v3;Name=Aco015076	notfound	-
162	Locus_1838_Transcript_1/1_Confidence_1.000_Length_3003	Aco014341.1	99.761	0	XP_020088356.1	99.761	0	OAY63377.1	99.881	0	AT1G79930.1	78.372	0	Os01t0180800-01	81.074	0	Zm00001eb346940_P003	75.418	0	0	within	14814	ID=Aco014341.v3;Name=Aco014341	notfound	-
163	Locus_3829_Transcript_2/3_Confidence_0.714_Length_3018	Aco004273.1	99.848	0	XP_020103820.1	99.848	0	OAY76055.1	95.152	0	AT5G47430.5	54.327	1.83e-179	Os10t0431000-03	75.604	0	Zm00001eb047610_P001	68.874	0	0	overlap3	14764	ID=Aco004273.v3;Name=Aco004273	notfound	-
164	Locus_2077_Transcript_1/2_Confidence_1.000_Length_2967	Aco000104.1	89.824	0	XP_020100059.1	99.582	0	OAY80594.1	94.934	0	AT5G15450.1	86.6	0	Os03t0426900-01	86.298	0	Zm00001eb020330_P002	87.528	0	0	within	14552	ID=Aco000104.v3;Name=Aco000104	notfound	-
165	Locus_2077_Transcript_2/2_Confidence_1.000_Length_2967	Aco000104.1	89.824	0	XP_020100059.1	99.582	0	OAY80594.1	94.934	0	AT5G15450.1	86.6	0	Os03t0426900-01	86.298	0	Zm00001eb020330_P002	87.528	0	0	within	14507	ID=Aco000104.v3;Name=Aco000104	notfound	-
166	Locus_535_Transcript_1/2_Confidence_1.000_Length_2903	Aco016243.1	98.422	0	XP_020106646.1	100	0	OAY79524.1	76.274	0	AT5G13980.1	66.82	0	Os11t0525600-03	76.014	0	Zm00001eb113240_P001	75.202	0	0	contains	14184	ID=Aco016244.v3;Name=Aco016244	notfound	-
167	Locus_535_Transcript_2/2_Confidence_1.000_Length_2897	Aco016243.1	98.644	0	XP_020106647.1	100	0	OAY79524.1	76.274	0	AT5G13980.1	66.705	0	Os11t0525600-03	75.898	0	Zm00001eb113240_P001	75.087	0	0	contains	14153	ID=Aco016244.v3;Name=Aco016244	notfound	-
168	Locus_5660_Transcript_1/1_Confidence_1.000_Length_2935	Aco019567.1	95.077	0	XP_020107954.1	100	0	OAY73175.1	92.208	0	AT2G41740.2	75.656	0	Os03t0356700-01	68.723	0	Zm00001eb362860_P001	69.032	0	0	within	14146	ID=Aco019567.v3;Name=Aco019567	notfound	-
169	Locus_2410_Transcript_8/10_Confidence_0.233_Length_2779	Aco027305.1	91.892	4.04e-63	NoHit	NA	NA	OAY80278.1	87.879	2.33e-52	ATMG00160.1	89.394	3.5e-72	cds-BAC19876.1	89.922	1.15e-57	NoHit	NA	NA	3.5e-72	overlap5	13680	ID=Aco019177.v3;Name=Aco019177	notfound	-
170	Locus_3191_Transcript_5/5_Confidence_0.750_Length_2865	Aco008843.1	98.331	0	XP_020095548.1	98.81	0	OAY76926.1	94.749	0	AT2G28470.1	71.053	0	Os03t0255100-01	75.721	0	Zm00001eb011050_P001	76.711	0	0	within	13611	ID=Aco008843.v3;Name=Aco008843	notfound	-
171	Locus_825_Transcript_3/3_Confidence_0.778_Length_2828	Aco000910.1	89.356	0	XP_020114769.1	98.491	0	OAY73745.1	99.245	0	AT2G04030.1	84.594	0	Os08t0487800-01	81.39	0	Zm00001eb315880_P001	81.165	0	0	overlap3	13605	ID=Aco000910.v3;Name=Aco000910	notfound	-
172	Locus_1050_Transcript_8/8_Confidence_0.667_Length_2753	Aco022494.1	88.486	0	XP_020099905.1	96.623	0	OAY68800.1	85.623	0	NoHit	NA	NA	NoHit	NA	NA	NoHit	NA	NA	0	overlap5	13473	ID=Aco022494.v3;Name=Aco022494	notfound	-
173	Locus_1050_Transcript_4/8_Confidence_0.630_Length_2753	Aco022494.1	89.232	0	XP_020099905.1	97.386	0	OAY68800.1	84.505	0	NoHit	NA	NA	NoHit	NA	NA	NoHit	NA	NA	0	overlap5	13465	ID=Aco022494.v3;Name=Aco022494	notfound	-
174	Locus_1050_Transcript_5/8_Confidence_0.667_Length_2753	Aco022494.1	89.339	0	XP_020099905.1	97.495	0	OAY68800.1	86.102	0	NoHit	NA	NA	NoHit	NA	NA	NoHit	NA	NA	0	overlap5	13415	ID=Aco022494.v3;Name=Aco022494	notfound	-
175	Locus_1752_Transcript_1/1_Confidence_1.000_Length_2732	Aco014266.1	99.632	0	XP_020088978.1	99.631	0	OAY72330.1	88.452	0	AT3G15730.1	78.554	0	Os01t0172400-02	85.872	NA	Zm00001eb336760_P002	86.364	0	0	overlap5	13401	ID=Aco014293.v3;Name=Aco014293	TMTUniquePeptide	DLPGHLLR
176	Locus_3427_Transcript_1/1_Confidence_1.000_Length_2644	Aco021884.1	99.762	0	YP_009116349.1	99.797	0	OAY65049.1	99.762	0	ATCG00480.1	94.309	0	Os10t0355800-00	96.19	NA	Zm00001eb039140_P001	91.803	0	0	contains	13193	ID=Aco021885.v3;Name=Aco021885	TMTUniquePeptidesX2	VGLTALTMAEYFR/AHGGVSVFGGVGER
177	Locus_1231_Transcript_1/2_Confidence_0.500_Length_2631	Aco009176.1	100	0	XP_020113074.1	100	0	OAY67450.1	100	0	AT1G50250.1	88.038	0	Os06t0725900-01	89.639	NA	Zm00001eb272100_P001	90.545	0	0	overlap3	13099	ID=Aco009176.v3;Name=Aco009176	notfound	-
178	Locus_1231_Transcript_2/2_Confidence_0.500_Length_2631	Aco009176.1	100	0	XP_020113074.1	100	0	OAY67450.1	100	0	AT1G50250.1	88.038	0	Os06t0725900-01	89.639	NA	Zm00001eb272100_P001	90.545	0	0	overlap3	13099	ID=Aco009176.v3;Name=Aco009176	notfound	-
179	Locus_1310_Transcript_2/2_Confidence_1.000_Length_2587	Aco014293.1	100	8.61e-102	XP_020087996.1	100	4.4e-102	OAY82935.1	100	2.46e-102	AT3G63400.3	72.388	9.04e-59	Os06t0216800-01	63.333	NA	Zm00001eb235400_P003	58.929	1.75e-53	2.46e-102	within	12750	ID=Aco014293.v3;Name=Aco014293	notfound	-
180	Locus_355_Transcript_1/2_Confidence_1.000_Length_2565	Aco003114.1	78.135	0	XP_020090690.1	99.849	0	OAY65714.1	100	0	AT4G12650.1	82.817	0	Os08t0496900-01	86.677	NA	Zm00001eb034000_P001	84.639	0	0	within	12739	ID=Aco003115.v3;Name=Aco003115	notfound	-
181	Locus_4135_Transcript_1/1_Confidence_1.000_Length_2544	Aco001454.1	99.843	0	XP_020108161.1	99.843	0	OAY72182.1	63.733	0	AT2G25430.1	62.219	0	Os03t0275500-01	72.006	NA	Zm00001eb012390_P003	71.846	0	0	overlap3	12666	ID=Aco001454.v3;Name=Aco001454	notfound	-
182	Locus_3030_Transcript_6/8_Confidence_0.300_Length_2557	Aco007782.1	99.378	0	XP_020112108.1	99.377	0	OAY64392.1	99.688	0	AT5G22510.2	80.35	0	Os02t0529400-01	82.416	NA	Zm00001eb181370_P001	79.328	0	0	overlap3	12623	ID=Aco007782.v3;Name=Aco007782	notfound	-
183	Locus_3030_Transcript_7/8_Confidence_0.300_Length_2557	Aco007782.1	99.378	0	XP_020112108.1	99.377	0	OAY64392.1	99.688	0	AT5G22510.2	80.35	0	Os02t0529400-01	82.416	NA	Zm00001eb181370_P001	79.328	0	0	overlap3	12623	ID=Aco007782.v3;Name=Aco007782	notfound	-
184	Locus_3030_Transcript_5/8_Confidence_0.300_Length_2557	Aco007782.1	99.378	0	XP_020112108.1	99.377	0	OAY64392.1	99.688	0	AT5G22510.2	80.35	0	Os02t0529400-01	82.416	NA	Zm00001eb181370_P001	79.328	0	0	overlap3	12569	ID=Aco007782.v3;Name=Aco007782	notfound	-
185	Locus_3030_Transcript_8/8_Confidence_0.300_Length_2557	Aco007782.1	99.378	0	XP_020112108.1	99.377	0	OAY64392.1	99.688	0	AT5G22510.2	80.35	0	Os02t0529400-01	82.416	NA	Zm00001eb181370_P001	79.328	0	0	overlap3	12569	ID=Aco007782.v3;Name=Aco007782	notfound	-
186	Locus_3030_Transcript_4/8_Confidence_0.350_Length_2557	Aco007782.1	99.378	0	XP_020112108.1	99.377	0	OAY64392.1	99.688	0	AT5G22510.2	80.35	0	Os02t0529400-01	82.416	NA	Zm00001eb181370_P001	79.328	0	0	overlap3	12533	ID=Aco007782.v3;Name=Aco007782	notfound	-
187	Locus_615_Transcript_1/2_Confidence_1.000_Length_2539	Aco011091.1	90.854	1.36e-63	XP_020086969.1	100	1.06e-77	OAY63606.1	38.043	4.3e-07	AT5G58470.1	78.448	4.53e-47	Os01t0164400-01	87.179	NA	Zm00001eb123460_P002	85.714	1.26e-62	1.26e-62	within	12499	ID=Aco011091.v3;Name=Aco011091	notfound	-
188	Locus_710_Transcript_1/2_Confidence_1.000_Length_2488	Aco007557.1	99.702	0	XP_020093895.1	99.702	0	OAY73832.1	88.386	0	AT5G09590.1	85.561	0	Os02t0774300-01	89.66	NA	Zm00001eb043470_P001	90.123	0	0	within	12301	ID=Aco007557.v3;Name=Aco007557	notfound	-
189	Locus_710_Transcript_2/2_Confidence_1.000_Length_2488	Aco007557.1	99.705	0	XP_020093895.1	99.704	0	OAY73832.1	88.473	0	AT5G09590.1	84.604	0	Os02t0774300-01	88.382	NA	Zm00001eb043470_P001	88.66	0	0	within	12274	ID=Aco007557.v3;Name=Aco007557	notfound	-
190	Locus_5605_Transcript_1/1_Confidence_1.000_Length_2491	Aco007258.1	99.639	0	XP_020113841.1	99.639	0	OAY82362.1	100	0	AT1G80930.1	81.767	0	Os12t0256300-01	90.377	NA	Zm00001eb410000_P001	88.39	0	0	within	12193	ID=Aco007258.v3;Name=Aco007258	notfound	-
191	Locus_1050_Transcript_7/8_Confidence_0.630_Length_2478	Aco022494.1	97.461	0	XP_020099904.1	97.461	0	OAY68800.1	85.024	0	NoHit	NA	NA	NoHit	NA	NA	NoHit	NA	NA	0	within	11941	ID=Aco022494.v3;Name=Aco022494	notfound	-
192	Locus_7689_Transcript_2/2_Confidence_1.000_Length_2421	Aco029141.1	97.59	0	XP_020105922.1	97.741	0	OAY68764.1	92.018	0	AT4G13350.1	41.27	1.12e-96	Os02t0208900-02	42.735	NA	Zm00001eb205450_P001	42.832	5.8e-119	0	within	11769	ID=Aco005937.v3;Name=Aco005937	notfound	-
193	Locus_1835_Transcript_4/4_Confidence_0.429_Length_2434	Aco004594.1	99.748	0	XP_020088629.1	99.748	0	OAY81184.1	99.877	0	AT4G33650.1	72.297	0	Os01t0920400-01	79.594	NA	Zm00001eb364470_P001	78.934	0	0	within	11675	ID=Aco004594.v3;Name=Aco004594	notfound	-
194	Locus_5414_Transcript_1/1_Confidence_1.000_Length_2246	Aco005611.1	82.292	0	XP_020098697.1	100	0	OAY78711.1	93.663	0	AT4G27500.2	48.898	2.82e-131	Os08t0390000-01	50.813	NA	Zm00001eb310480_P002	49.402	1.73e-133	0	within	11149	ID=Aco005611.v3;Name=Aco005611	notfound	-
195	Locus_675_Transcript_2/2_Confidence_1.000_Length_2249	Aco013642.1	99.307	0	XP_020101575.1	99.306	0	OAY64360.1	99.306	0	NoHit	NA	NA	NoHit	NA	NA	NoHit	NA	NA	0	overlap5	11097	ID=Aco013642.v3;Name=Aco013642	notfound	-
196	Locus_1568_Transcript_4/4_Confidence_0.727_Length_2208	Aco002179.1	100	0	XP_020085916.1	100	0	OAY81386.1	97.589	0	AT5G26710.1	71.857	0	Os10t0369000-01	78.551	NA	Zm00001eb003350_P002	78.063	0	0	within	10958	ID=Aco002179.v3;Name=Aco002179	notfound	-
197	Locus_5430_Transcript_1/1_Confidence_1.000_Length_2216	Aco002746.1	96.552	1.38e-30	XP_020090371.1	100	0	OAY85316.1	99.831	0	AT1G77180.1	70.511	0	Os02t0759800-01	80.46	NA	Zm00001eb193840_P003	78.268	0	0	within	10958	ID=Aco002746.v3;Name=Aco002746	notfound	-
198	Locus_1050_Transcript_1/8_Confidence_0.667_Length_2232	Aco022494.1	85.864	0	XP_020099902.1	96.909	0	OAY68800.1	86.555	0	NoHit	NA	NA	NoHit	NA	NA	NoHit	NA	NA	0	overlap5	10911	ID=Aco022494.v3;Name=Aco022494	notfound	-
199	Locus_555_Transcript_2/2_Confidence_1.000_Length_2238	Aco017358.1	99.655	0	XP_020096089.1	99.654	0	OAY84435.1	99.827	0	AT3G25230.1	77.132	0	Os08t0525600-01	82.902	NA	Zm00001eb036130_P002	86.101	0	0	within	10906	ID=Aco017358.v3;Name=Aco017358	notfound	-
200	Locus_24676_Transcript_1/1_Confidence_1.000_Length_2211	Aco011118.1	96.746	0	XP_020086170.1	96.746	0	OAY66849.1	100	0	AT2G38410.1	62.258	4.47e-107	Os05t0339000-01	56.587	NA	Zm00001eb290360_P001	50.215	1.2e-123	0	overlap3	10610	ID=Aco011119.v3;Name=Aco011119	notfound	-
201	Locus_776_Transcript_1/1_Confidence_1.000_Length_2209	Aco000731.1	100	0	XP_020107477.1	100	0	OAY74347.1	100	0	AT1G76550.1	80.265	0	Os06t0326400-01	85.761	NA	Zm00001eb188910_P002	84.15	0	0	overlap5	10605	ID=Aco000731.v3;Name=Aco000731	notfound	-
202	Locus_19083_Transcript_1/1_Confidence_1.000_Length_2168	Aco003953.1	91.53	0	XP_020104019.1	99.256	0	OAY80788.1	82.628	0	AT4G33210.1	61.228	0	Os10t0396400-01	75.463	NA	Zm00001eb048660_P003	74.107	0	0	within	10581	ID=Aco003953.v3;Name=Aco003953	notfound	-
203	Locus_1660_Transcript_4/4_Confidence_0.636_Length_2188	Aco011096.1	50.667	1.23e-18	XP_020095859.1	98.918	0	OAY85100.1	99.757	0	AT3G22330.1	74.118	0	Os12t0611200-01	72.96	NA	Zm00001eb299860_P003	78.738	0	0	nogene	10540	0	notfound	-
204	Locus_27182_Transcript_1/1_Confidence_1.000_Length_2127	Aco016272.1	99.827	0	XP_020084719.1	99.827	0	OAY68182.1	99.827	0	AT4G12400.2	72.145	0	Os02t0644100-01	77.547	NA	Zm00001eb248730_P001	77.491	0	0	within	10510	ID=Aco016272.v3;Name=Aco016272	TMTUniquePeptide	SAAYASLHR
205	Locus_6134_Transcript_1/1_Confidence_1.000_Length_2123	Aco011753.1	99.844	0	XP_020093781.1	99.843	0	OAY75735.1	99.216	0	AT5G23890.2	60.239	0	Os03t0862100-01	67.679	NA	Zm00001eb065340_P001	63.525	0	0	within	10500	ID=Aco011753.v3;Name=Aco011753	TMTUniquePeptide	PVDLCTR
206	Locus_1568_Transcript_1/4_Confidence_0.636_Length_2089	Aco002179.1	99.842	0	XP_020085916.1	99.842	0	OAY81386.1	97.161	0	AT5G26710.1	71.496	0	Os10t0369000-01	78.041	NA	Zm00001eb003350_P002	77.813	0	0	within	10378	ID=Aco002179.v3;Name=Aco002179	notfound	-
207	Locus_1667_Transcript_3/3_Confidence_0.667_Length_2085	Aco008823.1	98.585	3.84e-138	XP_020095179.1	99.102	9.03e-139	OAY69279.1	98.802	3.8e-133	AT3G63400.2	75.51	4.89e-59	Os06t0216800-01	67.123	NA	Zm00001eb301310_P004	75.439	3.22e-68	3.8e-133	within	10135	ID=Aco008823.v3;Name=Aco008823	notfound	-
208	Locus_1667_Transcript_2/3_Confidence_0.667_Length_2109	Aco008823.1	94.091	9.93e-135	XP_020095179.1	96.199	1.97e-134	OAY69279.1	95.906	2.24e-128	AT3G63400.2	75.51	5.64e-59	Os06t0216800-01	67.123	NA	Zm00001eb301310_P004	75.439	3.21e-68	2.24e-128	within	10134	ID=Aco008823.v3;Name=Aco008823	notfound	-
209	Locus_1920_Transcript_1/1_Confidence_1.000_Length_2106	Aco025044.1	96.429	0	XP_020113992.1	100	0	OAY85366.1	89.228	0	AT5G26360.1	89.946	0	Os02t0247200-01	91.234	NA	Zm00001eb204950_P001	91.771	0	0	overlap3	10123	ID=Aco025044.v3;Name=Aco025044	TMTUniquePeptide	NYHPTVICR
210	Locus_4298_Transcript_1/1_Confidence_1.000_Length_2031	Aco010414.1	100	0	XP_020084680.1	100	0	OAY68508.1	49.813	1.49e-173	AT2G28000.1	81.508	0	Os12t0277500-01	86.121	NA	Zm00001eb286730_P001	85.943	0	0	within	10005	ID=Aco010414.v3;Name=Aco010414	notfound	-
211	Locus_717_Transcript_1/2_Confidence_1.000_Length_2025	Aco017783.1	88.762	0	XP_020111756.1	99.456	0	OAY77244.1	98.462	0	AT5G07340.1	78.742	0	Os04t0402100-01	88.069	NA	Zm00001eb084590_P001	87.419	0	0	within	9890	ID=Aco017783.v3;Name=Aco017783	notfound	-
212	Locus_7059_Transcript_1/1_Confidence_1.000_Length_2036	Aco007146.1	96.194	0	XP_020113909.1	99.109	0	OAY67277.1	96.707	0	AT3G08590.1	84.973	0	Os01t0817700-01	90.698	NA	Zm00001eb368990_P003	88.73	0	0	within	9839	ID=Aco007146.v3;Name=Aco007146	TMTUniquePeptide	SGNIQILTSHTLQPVPVAIGGPGLHPGVR
213	Locus_717_Transcript_2/2_Confidence_1.000_Length_2025	Aco017783.1	87.948	0	XP_020111756.1	98.548	0	OAY77244.1	98.654	0	AT5G07340.2	80.182	0	Os04t0402100-01	87.742	NA	Zm00001eb084590_P001	87.312	0	0	within	9836	ID=Aco017783.v3;Name=Aco017783	notfound	-
214	Locus_25781_Transcript_1/1_Confidence_1.000_Length_2005	Aco005007.1	90.186	0	XP_020092208.1	100	0	OAY80974.1	94.444	0	AT5G42740.1	84.574	0	Os03t0776000-01	81.481	NA	Zm00001eb059230_P001	81.834	0	0	within	9712	ID=Aco005007.v3;Name=Aco005007	TMTUniquePeptide	TFTTAETMLNAR
215	Locus_1119_Transcript_2/3_Confidence_0.800_Length_2011	Aco015991.1	99.33	0	XP_020112946.1	99.329	0	OAY68508.1	99.329	0	AT1G55490.5	88.475	0	Os06t0114000-02	90.941	NA	Zm00001eb268910_P002	91.266	0	0	within	9690	ID=Aco015991.v3;Name=Aco015991	notfound	-
216	Locus_1119_Transcript_1/3_Confidence_0.800_Length_2011	Aco015991.1	99.33	0	XP_020112946.1	99.329	0	OAY68508.1	99.329	0	AT1G55490.5	88.475	0	Os06t0114000-02	90.586	NA	Zm00001eb268910_P002	90.909	0	0	within	9672	ID=Aco015991.v3;Name=Aco015991	notfound	-
217	Locus_1119_Transcript_3/3_Confidence_0.800_Length_2011	Aco015991.1	99.162	0	XP_020112946.1	99.161	0	OAY68508.1	99.161	0	AT1G55490.5	88.652	0	Os06t0114000-02	90.764	NA	Zm00001eb268910_P002	91.087	0	0	within	9645	ID=Aco015991.v3;Name=Aco015991	notfound	-
218	Locus_7016_Transcript_2/3_Confidence_0.600_Length_1967	Aco000413.1	99.441	0	XP_020099766.1	99.6	0	OAY85491.1	100	0	AT4G26270.1	79.498	0	Os01t0191700-01	79.568	NA	Zm00001eb337520_P001	77.843	0	0	overlap3	9448	ID=Aco000413.v3;Name=Aco000413	notfound	-
219	Locus_7016_Transcript_1/3_Confidence_0.600_Length_1946	Aco000413.1	99.441	0	XP_020099766.1	99.6	0	OAY85491.1	100	0	AT4G26270.1	79.498	0	Os01t0191700-01	79.568	NA	Zm00001eb337520_P001	77.843	0	0	overlap3	9430	ID=Aco000413.v3;Name=Aco000413	notfound	-
220	Locus_26372_Transcript_1/1_Confidence_1.000_Length_1929	Aco018422.1	96.517	0	XP_020090095.1	99.658	0	OAY72267.1	99.829	0	AT1G70730.1	84.957	0	Os03t0712700-01	88.527	NA	Zm00001eb216260_P001	87.35	0	0	within	9350	ID=Aco018422.v3;Name=Aco018422	notfound	-
221	Locus_12202_Transcript_1/1_Confidence_1.000_Length_1927	Aco006906.1	99.805	0	XP_020113068.1	99.786	0	OAY75827.1	92.203	0	AT2G33150.1	79.443	0	Os02t0817700-02	83.956	NA	Zm00001eb258950_P002	83.94	0	0	within	9325	ID=Aco006906.v3;Name=Aco006906	notfound	-
222	Locus_17772_Transcript_1/1_Confidence_1.000_Length_1865	Aco019115.1	100	0	XP_020090216.1	100	0	OAY84972.1	100	0	AT3G14067.1	66.038	0	Os02t0779200-01	73.474	NA	Zm00001eb256970_P001	74.526	0	0	overlap5	9325	ID=Aco019115.v3;Name=Aco019115	notfound	-
223	Locus_1619_Transcript_1/1_Confidence_1.000_Length_1887	Aco003031.1	100	0	XP_020090520.1	100	0	OAY65831.1	100	0	AT1G23800.1	81.511	0	Os06t0270900-01	88.78	NA	Zm00001eb380260_P002	88.976	0	0	within	9324	ID=Aco003031.v3;Name=Aco003031	notfound	-
224	Locus_7016_Transcript_3/3_Confidence_0.600_Length_1919	Aco000413.1	99.441	0	XP_020099766.1	99.6	0	OAY85491.1	100	0	AT4G26270.1	79.498	0	Os01t0191700-01	79.568	NA	Zm00001eb337520_P001	77.843	0	0	overlap3	9256	ID=Aco000413.v3;Name=Aco000413	notfound	-
225	Locus_820_Transcript_2/2_Confidence_0.750_Length_1913	Aco018526.1	93.388	0	XP_020090696.1	94.429	0	OAY70711.1	94.708	0	AT1G76550.1	79.387	0	Os06t0326400-01	86.517	NA	Zm00001eb188910_P001	84.551	0	0	within	9232	ID=Aco018526.v3;Name=Aco018526	notfound	-
226	Locus_4049_Transcript_1/2_Confidence_1.000_Length_1929	Aco028781.1	100	0	XP_020086649.1	100	0	OAY82219.1	100	0	AT1G07920.1	95.642	0	Os03t0177500-01	97.477	NA	Zm00001eb346230_P003	97.477	0	0	overlap3	9209	ID=Aco011031.v3;Name=Aco011031	notfound	-
227	Locus_1660_Transcript_2/4_Confidence_0.455_Length_1918	Aco011096.1	50.667	1.03e-18	XP_020095859.1	98.918	0	OAY85100.1	99.757	0	AT3G22330.1	74.118	0	Os12t0611200-01	72.96	NA	Zm00001eb299860_P003	78.738	0	0	nogene	9185	0	notfound	-
228	Locus_1649_Transcript_1/1_Confidence_1.000_Length_1869	Aco015262.1	85.66	0	XP_020110436.1	98.416	0	OAY76151.1	100	0	AT1G74920.1	80.762	0	Os08t0424500-01	81.162	NA	Zm00001eb179190_P004	81.028	0	0	within	8938	ID=Aco015262.v3;Name=Aco015262	notfound	-
229	Locus_3512_Transcript_1/1_Confidence_1.000_Length_1787	Aco000187.1	100	0	XP_020099855.1	100	0	OAY70724.1	82.008	0	AT1G26850.2	78.337	0	Os09t0415700-01	80.116	NA	Zm00001eb312630_P001	80.116	0	0	within	8874	ID=Aco000187.v3;Name=Aco000187	notfound	-
230	Locus_5288_Transcript_1/3_Confidence_0.750_Length_1802	Aco007963.1	98.675	0	XP_020111226.1	98.673	0	OAY74649.1	36.066	0.000161	AT5G16620.1	59.026	5.06e-105	Os04t0439900-01	60.299	NA	Zm00001eb082230_P001	55.875	4.5e-111	4.5e-111	within	8663	ID=Aco007963.v3;Name=Aco007963	notfound	-
231	Locus_2557_Transcript_1/1_Confidence_1.000_Length_1782	Aco011096.1	37.805	1.9e-15	XP_020090645.1	100	0	OAY82909.1	97.094	0	AT3G13920.1	93.237	0	Os06t0701100-02	95.411	NA	Zm00001eb272920_P006	95.411	0	0	nogene	8661	0	notfound	-
232	Locus_1795_Transcript_3/4_Confidence_0.611_Length_1782	Aco001538.1	94.856	0	XP_020108354.1	100	0	OAY82219.1	99.771	0	AT1G07920.1	95.413	0	Os03t0177500-01	97.248	NA	Zm00001eb346230_P003	97.248	0	0	overlap3	8619	ID=Aco001538.v3;Name=Aco001538	notfound	-
233	Locus_1795_Transcript_4/4_Confidence_0.722_Length_1782	Aco001538.1	94.856	0	XP_020108354.1	100	0	OAY82219.1	99.771	0	AT1G07920.1	95.413	0	Os03t0177500-01	97.248	NA	Zm00001eb346230_P003	97.248	0	0	contains	8551	ID=Aco028783.v3;Name=Aco028783	notfound	-
234	Locus_242_Transcript_1/2_Confidence_1.000_Length_1737	Aco005269.1	99.275	0	XP_020092777.1	99.274	0	OAY66306.1	99.758	0	AT1G09850.1	64.356	2.59e-164	Os05t0508300-01	70.218	NA	Zm00001eb292310_P002	71.498	0	0	within	8544	ID=Aco005269.v3;Name=Aco005269	notfound	-
235	Locus_242_Transcript_2/2_Confidence_1.000_Length_1732	Aco005269.1	99.275	0	XP_020092777.1	99.274	0	OAY66306.1	98.226	0	AT1G09850.1	64.356	2.5e-164	Os05t0508300-01	70.218	NA	Zm00001eb292310_P002	71.498	0	0	within	8528	ID=Aco005269.v3;Name=Aco005269	notfound	-
236	Locus_2522_Transcript_1/1_Confidence_1.000_Length_1744	Aco020962.1	100	0	XP_020114719.1	100	0	OAY73463.1	100	0	AT2G36530.1	88.09	0	Os06t0136600-01	92.568	NA	Zm00001eb377870_P001	92.117	0	0	within	8500	ID=Aco020962.v3;Name=Aco020962	TMTUniquePeptidesX2	AGWGIMASHR/FRAPVEPY
237	Locus_1827_Transcript_1/2_Confidence_1.000_Length_1715	Aco005109.1	100	0	XP_020092032.1	100	0	OAY73242.1	97.257	0	AT2G34590.1	83.123	0	Os12t0616900-01	91.124	NA	Zm00001eb050410_P002	85.083	0	0	within	8497	ID=Aco005109.v3;Name=Aco005109	notfound	-
238	Locus_1795_Transcript_1/4_Confidence_0.722_Length_1782	Aco001538.1	94.856	0	XP_020108354.1	100	0	OAY82219.1	99.771	0	AT1G07920.1	95.413	0	Os03t0177500-01	97.248	NA	Zm00001eb346230_P003	97.248	0	0	contains	8479	ID=Aco028783.v3;Name=Aco028783	notfound	-
239	Locus_6888_Transcript_1/1_Confidence_1.000_Length_1716	Aco008126.1	100	0	XP_020111682.1	100	0	OAY84281.1	96.893	0	AT5G40760.2	84.318	0	Os02t0600400-01	84.708	NA	Zm00001eb246350_P001	83.501	0	0	within	8384	ID=Aco008126.v3;Name=Aco008126	notfound	-
240	Locus_8242_Transcript_1/1_Confidence_1.000_Length_1727	Aco005248.1	98.551	0	XP_020092357.1	98.548	0	OAY84948.1	100	0	AT5G43600.1	76.975	0	Os12t0597500-02	79.279	NA	Zm00001eb030970_P001	78.507	0	0	within	8363	ID=Aco005248.v3;Name=Aco005248	notfound	-
241	Locus_3206_Transcript_1/1_Confidence_1.000_Length_1688	Aco011096.1	37.805	1.81e-15	XP_020097525.1	100	0	OAY82321.1	99.757	0	AT3G13920.1	93.204	0	Os06t0701100-02	94.66	NA	Zm00001eb272920_P006	93.932	0	0	nogene	8310	0	notfound	-
242	Locus_1273_Transcript_1/1_Confidence_1.000_Length_1681	Aco011952.1	99.789	0	XP_020084722.1	99.789	0	OAY65449.1	100	0	AT4G35090.1	88.372	0	Os03t0131200-01	90.698	NA	Zm00001eb228570_P001	88.372	0	0	within	8295	ID=Aco011952.v3;Name=Aco011952	TMTUniquePeptide	EGNFDLVGNNFPVFFIR
243	Locus_4247_Transcript_1/4_Confidence_0.667_Length_1707	Aco015014.1	97.768	1.89e-110	XP_020086357.1	97.758	3.98e-110	OAY80307.1	79.741	2.66e-97	AT1G52380.3	58.065	3.45e-45	Os05t0349500-01	61.472	NA	Zm00001eb155830_P002	61.135	3.32e-51	2.66e-97	contains	8275	ID=Aco015014.v3;Name=Aco015014	notfound	-
244	Locus_4049_Transcript_2/2_Confidence_1.000_Length_1676	Aco028781.1	99.543	0	XP_020086649.1	100	0	OAY82219.1	100	0	AT1G07920.1	95.642	0	Os03t0177500-01	97.477	NA	Zm00001eb385900_P006	97.248	0	0	overlap3	8265	ID=Aco011031.v3;Name=Aco011031	notfound	-
245	Locus_4247_Transcript_3/4_Confidence_0.667_Length_1703	Aco015014.1	99.107	8.11e-113	XP_020086357.1	99.103	1.71e-112	OAY80307.1	80.603	2.38e-96	AT1G52380.3	58.602	9.04e-46	Os05t0349500-01	61.472	NA	Zm00001eb155830_P002	61.135	9.08e-51	2.38e-96	contains	8184	ID=Aco015014.v3;Name=Aco015014	notfound	-
246	Locus_4247_Transcript_2/4_Confidence_0.667_Length_1703	Aco015014.1	97.768	1.83e-110	XP_020086357.1	97.758	3.86e-110	OAY80307.1	79.741	2.58e-97	AT1G52380.3	58.065	3.39e-45	Os05t0349500-01	61.472	NA	Zm00001eb155830_P002	61.135	3.26e-51	2.58e-97	contains	8148	ID=Aco015014.v3;Name=Aco015014	notfound	-
247	Locus_4247_Transcript_4/4_Confidence_0.667_Length_1703	Aco015014.1	97.768	1.83e-110	XP_020086357.1	97.758	3.86e-110	OAY80307.1	79.741	2.58e-97	AT1G52380.3	58.065	3.39e-45	Os05t0349500-01	61.472	NA	Zm00001eb155830_P002	61.135	3.26e-51	2.58e-97	contains	8112	ID=Aco015014.v3;Name=Aco015014	notfound	-
248	Locus_32224_Transcript_1/1_Confidence_1.000_Length_1658	Aco017923.1	99.457	0	XP_020105524.1	99.457	0	OAY82967.1	95.645	0	AT3G05380.3	39.362	7.98e-88	Os01t0193900-01	60	NA	Zm00001eb431440_P001	54.821	1.51e-160	0	within	8103	ID=Aco017923.v3;Name=Aco017923	notfound	-
249	Locus_4355_Transcript_1/1_Confidence_1.000_Length_1619	Aco010257.1	100	0	XP_020079735.1	100	0	OAY76564.1	99.461	0	AT4G33410.1	74.599	0	Os10t0393100-01	81.402	NA	Zm00001eb175980_P003	83.019	0	0	within	8038	ID=Aco010257.v3;Name=Aco010257	notfound	-
250	Locus_5288_Transcript_3/3_Confidence_0.625_Length_1660	Aco007963.1	99.476	0	XP_020111226.1	99.475	0	OAY74649.1	36.066	0.000144	AT5G16620.1	54.755	9.08e-98	Os04t0439900-01	60.299	NA	Zm00001eb082230_P001	56.397	4.54e-112	4.54e-112	within	8016	ID=Aco007963.v3;Name=Aco007963	notfound	-
251	Locus_1715_Transcript_1/1_Confidence_1.000_Length_1629	Aco005655.1	100	2.83e-132	XP_020098829.1	100	4.36e-132	OAY75555.1	100	2.43e-132	AT4G17520.1	52.709	1.2e-32	Os01t0721900-01	65.726	NA	Zm00001eb154710_P001	61.638	2.17e-62	2.43e-132	within	7961	ID=Aco005655.v3;Name=Aco005655	TMTUniquePeptide	YYSPGGRGR
252	Locus_21828_Transcript_2/3_Confidence_0.625_Length_1619	Aco018596.1	83.824	0	XP_020086679.1	100	0	OAY69652.1	83.776	0	AT1G13440.1	85.373	0	Os04t0486600-01	90.774	NA	Zm00001eb184000_P001	87.761	0	0	overlap3	7905	ID=Aco018596.v3;Name=Aco018596	notfound	-
253	Locus_2601_Transcript_3/4_Confidence_0.214_Length_1649	Aco018567.1	99.733	0	XP_020096678.1	99.733	0	OAY72834.1	99.733	0	AT1G12840.1	73.797	0	Os05t0593100-01	81.698	NA	Zm00001eb345260_P001	80.106	0	0	contains	7894	ID=Aco018578.v3;Name=Aco018578	TMTUniquePeptide	DWLTSYETLATYVVPR
254	Locus_80_Transcript_1/1_Confidence_1.000_Length_1640	Aco000443.1	99.626	0	XP_020100027.1	99.626	0	OAY85465.1	99.626	0	AT1G79930.1	70.683	0	Os01t0180800-01	71.296	NA	Zm00001eb283800_P002	72.358	0	0	within	7882	ID=Aco000443.v3;Name=Aco000443	notfound	-
255	Locus_1051_Transcript_1/1_Confidence_1.000_Length_1612	Aco010232.1	100	0	XP_020115129.1	100	0	OAY67059.1	99.741	0	AT5G58330.1	77.477	0	Os08t0562100-02	90.217	NA	Zm00001eb038930_P002	85.888	0	0	overlap5	7784	ID=Aco010232.v3;Name=Aco010232	TMTUniquePeptide	NFHALTR
256	Locus_11487_Transcript_2/2_Confidence_1.000_Length_1604	Aco004362.1	98.605	0	XP_020088958.1	98.601	0	OAY85855.1	95.312	0	AT1G53280.1	68.312	0	Os06t0531200-01	76.203	NA	Zm00001eb383320_P001	73.737	0	0	within	7756	ID=Aco004362.v3;Name=Aco004362	notfound	-
257	Locus_11487_Transcript_1/2_Confidence_1.000_Length_1596	Aco004362.1	98.605	0	XP_020088958.1	98.601	0	OAY85855.1	95.312	0	AT1G53280.1	68.312	0	Os06t0531200-01	76.203	NA	Zm00001eb383320_P001	73.737	0	0	within	7669	ID=Aco004362.v3;Name=Aco004362	notfound	-
258	Locus_4756_Transcript_1/1_Confidence_1.000_Length_1603	Aco013295.1	99.195	0	XP_020114899.1	99.195	0	OAY78813.1	85.132	0	AT1G63940.1	73.233	0	Os08t0151800-01	82.743	NA	Zm00001eb416430_P001	80	0	0	within	7661	ID=Aco013295.v3;Name=Aco013295	notfound	-
259	Locus_18419_Transcript_1/1_Confidence_1.000_Length_1527	Aco009274.1	100	0	XP_020113148.1	100	0	OAY83784.1	100	0	AT5G08570.1	83.633	0	Os04t0677500-02	86.454	NA	Zm00001eb433750_P002	86.166	0	0	within	7601	ID=Aco009274.v3;Name=Aco009274	notfound	-
260	Locus_6828_Transcript_1/1_Confidence_1.000_Length_1547	Aco016862.1	99.768	0	XP_020086166.1	100	0	OAY82832.1	99.75	0	AT3G54050.2	81.967	0	Os03t0267300-01	80.702	NA	Zm00001eb011940_P001	80.311	0	0	within	7591	ID=Aco016862.v3;Name=Aco016862	notfound	-
261	Locus_18648_Transcript_1/2_Confidence_1.000_Length_1536	Aco007635.1	100	0	XP_020094574.1	100	0	OAY72717.1	94.943	0	AT1G69740.1	74.815	0	Os06t0704600-01	80.556	NA	Zm00001eb227310_P001	76.998	0	0	within	7507	ID=Aco007635.v3;Name=Aco007635	notfound	-
262	Locus_537_Transcript_4/4_Confidence_0.667_Length_1555	Aco012733.1	98.438	0	XP_020088601.1	98.433	0	OAY72673.1	98.956	0	AT5G14780.1	79.688	0	Os06t0486800-01	85.64	NA	Zm00001eb382240_P001	85.117	0	0	overlap5	7482	ID=Aco012733.v3;Name=Aco012733	notfound	-
263	Locus_18648_Transcript_2/2_Confidence_1.000_Length_1536	Aco007635.1	99.76	0	XP_020094574.1	99.759	0	OAY72717.1	95.172	0	AT1G69740.1	74.568	0	Os06t0704600-01	80.303	NA	Zm00001eb227310_P001	76.755	0	0	within	7480	ID=Aco007635.v3;Name=Aco007635	notfound	-
264	Locus_2223_Transcript_1/1_Confidence_1.000_Length_1514	Aco023286.1	93.208	0	XP_020087031.1	100	0	OAY76195.1	100	0	AT3G54360.1	61.081	4.31e-161	Os01t0104100-01	72.778	NA	Zm00001eb126920_P003	70.185	0	0	overlap3	7449	ID=Aco023286.v3;Name=Aco023286	notfound	-
265	Locus_5137_Transcript_1/1_Confidence_1.000_Length_1549	Aco009801.1	99.365	2.71e-79	XP_020097471.1	99.363	5.7e-79	OAY67774.1	100	2.65e-79	AT4G32610.1	49	4.94e-10	Os05t0179800-01	52.649	NA	Zm00001eb347000_P002	52.147	2.33e-11	2.65e-79	overlap5	7449	ID=Aco009801.v3;Name=Aco009801	notfound	-
266	Locus_21828_Transcript_3/3_Confidence_0.500_Length_1514	Aco018596.1	83.824	0	XP_020086679.1	100	0	OAY69652.1	83.776	0	AT1G13440.1	85.373	0	Os04t0486600-01	91.045	NA	Zm00001eb184000_P001	87.761	0	0	within	7404	ID=Aco018596.v3;Name=Aco018596	notfound	-
267	Locus_2856_Transcript_2/2_Confidence_1.000_Length_1505	Aco009256.1	99.762	0	XP_020112895.1	99.761	0	OAY67244.1	93.78	0	AT5G23120.2	87.538	0	Os06t0729650-00	87.209	NA	Zm00001eb271820_P002	87.115	0	0	within	7381	ID=Aco009256.v3;Name=Aco009256	notfound	-
268	Locus_1955_Transcript_1/1_Confidence_1.000_Length_1546	Aco013721.1	99.174	0	XP_020101602.1	99.171	0	OAY69097.1	100	0	AT2G47470.1	76.435	0	Os01t0339900-01	82.175	NA	Zm00001eb282710_P002	79.154	0	0	overlap5	7378	ID=Aco013721.v3;Name=Aco013721	notfound	-
269	Locus_21828_Transcript_1/3_Confidence_0.500_Length_1514	Aco018596.1	83.824	0	XP_020086679.1	100	0	OAY69652.1	83.776	0	AT1G13440.1	85.373	0	Os04t0486600-01	91.045	NA	Zm00001eb184000_P001	87.761	0	0	within	7368	ID=Aco018596.v3;Name=Aco018596	notfound	-
270	Locus_1390_Transcript_1/1_Confidence_1.000_Length_1481	Aco014842.1	95.392	0	XP_020103039.1	100	0	OAY74933.1	100	0	AT1G11860.3	77.619	0	Os04t0623800-01	88.828	NA	Zm00001eb070250_P001	86.376	0	0	within	7356	ID=Aco014842.v3;Name=Aco014842	TMTUniquePeptide	VGFFSSGPPPR
271	Locus_318_Transcript_1/1_Confidence_1.000_Length_1486	Aco005349.1	99.739	0	XP_020098530.1	99.738	0	OAY79551.1	99.738	0	AT1G78510.2	79.448	6.05e-174	Os12t0271700-02	81.214	NA	Zm00001eb004050_P005	78.371	0	0	within	7328	ID=Aco005349.v3;Name=Aco005349	notfound	-
272	Locus_23655_Transcript_1/1_Confidence_1.000_Length_1490	Aco015436.1	100	0	XP_020113549.1	100	0	OAY77207.1	100	0	AT2G39730.1	85.714	0	Os11t0707000-02	87.599	NA	Zm00001eb164380_P001	84.878	0	0	overlap3	7320	ID=Aco015436.v3;Name=Aco015436	notfound	-
273	Locus_2225_Transcript_1/1_Confidence_1.000_Length_1462	Aco011096.1	37.805	1.43e-15	XP_020082664.1	100	0	OAY82909.1	95.802	0	AT3G13920.1	92.611	0	Os02t0146600-01	94.581	NA	Zm00001eb272920_P006	94.335	0	0	nogene	7221	0	notfound	-
274	Locus_2410_Transcript_10/10_Confidence_0.267_Length_1493	Aco027305.1	91.346	5.24e-61	NoHit	NA	NA	OAY80278.1	83.333	8.22e-65	ATMG00160.1	87.891	5.99e-144	cds-BAC19876.1	89.844	NA	NoHit	NA	NA	5.99e-144	overlap5	7203	ID=Aco019177.v3;Name=Aco019177	notfound	-
275	Locus_3418_Transcript_1/2_Confidence_1.000_Length_1475	Aco004706.1	95.549	0	XP_020088221.1	100	0	OAY78958.1	100	0	AT1G65260.1	73.129	2.8e-151	Os01t0895100-01	73.294	NA	Zm00001eb144840_P001	77.064	4.42e-166	0	overlap3	7187	ID=Aco004706.v3;Name=Aco004706	notfound	-
276	Locus_3267_Transcript_1/1_Confidence_1.000_Length_1461	Aco006528.1	100	0	XP_020102962.1	100	0	OAY75974.1	93.396	0	AT5G57330.1	75.321	9.28e-178	Os08t0241600-01	81.169	NA	Zm00001eb178250_P001	80.511	1.52e-180	0	within	7155	ID=Aco006528.v3;Name=Aco006528	notfound	-
277	Locus_12221_Transcript_1/1_Confidence_1.000_Length_1451	Aco007955.1	94.737	0	XP_020111953.1	100	0	OAY78018.1	66.972	1.6e-47	AT4G20020.2	44.568	5.26e-60	Os11t0216400-01	56.688	NA	Zm00001eb168440_P002	53.672	1.21e-75	1.21e-75	overlap5	7144	ID=Aco007955.v3;Name=Aco007955	notfound	-
278	Locus_3146_Transcript_1/2_Confidence_1.000_Length_1435	Aco022409.1	99.071	0	XP_020108528.1	46.174	1.87e-90	OAY82792.1	42.975	1.79e-42	AT1G21680.1	63.333	1.38e-173	Os03t0840200-02	69.779	NA	Zm00001eb211030_P001	72.89	0	0	overlap3	7141	ID=Aco022409.v3;Name=Aco022409	notfound	-
279	Locus_3146_Transcript_2/2_Confidence_1.000_Length_1435	Aco022409.1	98.452	0	XP_020108528.1	46.438	4.51e-91	OAY82792.1	43.388	4.92e-43	AT1G21680.1	63.077	5.47e-173	Os03t0840200-02	69.287	NA	Zm00001eb211030_P001	72.379	0	0	overlap3	7087	ID=Aco022409.v3;Name=Aco022409	notfound	-
280	Locus_3396_Transcript_1/2_Confidence_1.000_Length_1424	Aco023960.1	90.062	0	XP_020113482.1	100	0	OAY78416.1	92.936	0	AT2G45290.1	86.719	0	Os06t0133800-01	90.722	NA	Zm00001eb378030_P002	90.051	0	0	overlap5	7042	ID=Aco023960.v3;Name=Aco023960	notfound	-
281	Locus_141_Transcript_1/1_Confidence_1.000_Length_1440	Aco012553.1	96.049	0	XP_020101908.1	100	0	OAY84299.1	100	0	AT2G40660.1	57.692	4.37e-130	Os01t0821800-03	62.069	NA	Zm00001eb368820_P002	59.649	1.16e-128	0	within	7011	ID=Aco012553.v3;Name=Aco012553	notfound	-
282	Locus_249_Transcript_5/10_Confidence_0.346_Length_1465	Aco017282.1	93.394	0	XP_020084420.1	99.497	0	OAY80229.1	99.734	0	AT1G32060.1	90.448	0	Os02t0698000-03	79.469	NA	Zm00001eb251520_P002	80.299	0	0	within	6987	ID=Aco017282.v3;Name=Aco017282	notfound	-
283	Locus_249_Transcript_4/10_Confidence_0.346_Length_1438	Aco017282.1	93.394	0	XP_020084420.1	99.497	0	OAY80229.1	99.734	0	AT1G32060.1	90.448	0	Os02t0698000-03	79.469	NA	Zm00001eb188120_P003	79.803	0	0	within	6961	ID=Aco017282.v3;Name=Aco017282	notfound	-
284	Locus_19135_Transcript_1/1_Confidence_1.000_Length_1398	Aco027632.1	99.754	0	XP_020080685.1	99.751	0	OAY71180.1	100	0	AT1G79550.1	86.035	0	Os06t0668200-01	86.284	NA	Zm00001eb233070_P001	86.816	0	0	overlap3	6838	ID=Aco007462.v3;Name=Aco007462	notfound	-
285	Locus_4196_Transcript_1/1_Confidence_1.000_Length_1417	Aco015687.1	92.405	0	XP_020109548.1	99.32	0	OAY77670.1	90.38	0	AT2G44350.1	82.993	0	Os11t0538900-01	86.621	NA	Zm00001eb206100_P006	85.941	0	0	within	6773	ID=Aco015687.v3;Name=Aco015687	notfound	-
286	Locus_11697_Transcript_1/1_Confidence_1.000_Length_1379	Aco005843.1	99.525	0	XP_020105972.1	99.524	0	OAY75393.1	84.691	1.01e-175	AT3G19420.1	64.762	0	Os12t0407500-01	73.239	NA	Zm00001eb118200_P001	68.519	0	0	within	6770	ID=Aco005843.v3;Name=Aco005843	notfound	-
287	Locus_2483_Transcript_1/1_Confidence_1.000_Length_1386	Aco014924.1	99.415	0	XP_020086116.1	99.413	0	OAY71425.1	92.962	0	AT4G15545.1	55.014	3.28e-107	Os04t0616000-01	44.144	NA	Zm00001eb349770_P001	58.434	1.88e-118	0	within	6674	ID=Aco014924.v3;Name=Aco014924	notfound	-
288	Locus_9601_Transcript_1/1_Confidence_1.000_Length_1395	Aco003442.1	99.469	0	XP_020106803.1	99.468	0	OAY71738.1	100	0	AT2G43750.1	80.769	0	Os01t0978100-03	86.866	NA	Zm00001eb127210_P001	77.419	0	0	within	6656	ID=Aco003442.v3;Name=Aco003442	TMTUniquePeptide	SRSIRETLSPR
289	Locus_1744_Transcript_1/1_Confidence_1.000_Length_1318	Aco023960.1	100	0	XP_020113482.1	100	0	OAY78416.1	100	0	AT2G45290.1	82.838	0	Os06t0133800-01	89.109	NA	Zm00001eb378030_P005	87.789	0	0	within	6590	ID=Aco023960.v3;Name=Aco023960	TMTUniquePeptide	PSILALSR
290	Locus_7892_Transcript_2/2_Confidence_1.000_Length_1369	Aco005756.1	94.167	0	XP_020099061.1	100	0	OAY79042.1	99.357	0	AT2G19520.1	81.53	0	Os01t0710000-01	78.191	NA	Zm00001eb361300_P001	80.319	0	0	within	6589	ID=Aco005756.v3;Name=Aco005756	notfound	-
291	Locus_7682_Transcript_5/5_Confidence_0.600_Length_1337	Aco009965.1	100	0	XP_020097868.1	100	0	OAY84358.1	100	0	AT3G21360.1	66.967	7.9e-162	Os01t0190000-01	64.955	NA	Zm00001eb121420_P001	75.988	2.44e-180	0	overlap3	6567	ID=Aco009965.v3;Name=Aco009965	notfound	-
292	Locus_8146_Transcript_1/1_Confidence_1.000_Length_1353	Aco021184.1	99.507	0	XP_020103715.1	99.506	0	OAY65852.1	99.211	0	AT5G48230.2	81.91	0	Os09t0252100-01	88.221	NA	Zm00001eb019210_P002	87.218	0	0	within	6554	ID=Aco021184.v3;Name=Aco021184	notfound	-
293	Locus_39155_Transcript_1/1_Confidence_1.000_Length_1360	Aco013424.1	99.709	0	XP_020104989.1	99.708	0	OAY76163.1	92.711	0	AT5G16570.1	87.977	0	Os02t0735200-03	89.15	NA	Zm00001eb009090_P001	89.381	0	0	within	6493	ID=Aco013424.v3;Name=Aco013424	notfound	-
294	Locus_8662_Transcript_1/1_Confidence_1.000_Length_1320	Aco019057.1	99.294	0	XP_020110356.1	99.292	0	OAY63356.1	99.528	0	AT1G29880.1	81.579	0	Os08t0538000-01	84.726	NA	Zm00001eb084770_P001	87.411	0	0	within	6482	ID=Aco019057.v3;Name=Aco019057	notfound	-
295	Locus_12919_Transcript_1/1_Confidence_1.000_Length_1348	Aco004676.1	84.024	0	XP_020088565.1	100	0	OAY65104.1	83.68	0	AT3G04120.1	85.373	0	Os02t0601300-01	87.463	NA	Zm00001eb184000_P001	88.657	0	0	within	6459	ID=Aco004676.v3;Name=Aco004676	notfound	-
296	Locus_258_Transcript_1/1_Confidence_1.000_Length_1321	Aco011096.1	37.805	1.37e-15	XP_020110704.1	99.758	0	OAY82909.1	100	0	AT3G13920.1	92.978	0	Os06t0701100-02	94.686	NA	Zm00001eb272920_P006	94.203	0	0	nogene	6453	0	notfound	-
297	Locus_6988_Transcript_1/1_Confidence_1.000_Length_1327	Aco010175.1	99.719	0	XP_020079802.1	99.718	0	OAY67427.1	89.296	0	AT2G20360.1	77.746	0	Os02t0816800-01	83.381	NA	Zm00001eb258880_P004	79.656	0	0	within	6413	ID=Aco010175.v3;Name=Aco010175	notfound	-
298	Locus_7682_Transcript_4/5_Confidence_0.600_Length_1328	Aco009966.1	95.101	0	XP_020096982.1	95.087	0	OAY84358.1	97.546	0	AT3G21360.1	68.485	4.54e-168	Os01t0190000-01	65.549	NA	Zm00001eb121420_P001	78.221	0	0	overlap3	6398	ID=Aco009965.v3;Name=Aco009965	notfound	-
299	Locus_7682_Transcript_2/5_Confidence_0.600_Length_1321	Aco009966.1	95.362	0	XP_020096982.1	95.349	0	OAY84358.1	98.16	0	AT3G21360.1	66.967	8.86e-161	Os01t0190000-01	64.458	NA	Zm00001eb121420_P001	75.535	0	0	overlap3	6379	ID=Aco009965.v3;Name=Aco009965	notfound	-
300	Locus_3233_Transcript_2/2_Confidence_1.000_Length_1300	Aco001745.1	100	0	XP_020107926.1	100	0	OAY81755.1	100	0	AT5G30510.1	81.471	0	Os03t0315800-01	81.564	NA	Zm00001eb395590_P002	72.749	0	0	within	6348	ID=Aco001745.v3;Name=Aco001745	notfound	-
301	Locus_966_Transcript_1/1_Confidence_1.000_Length_1315	Aco003511.1	83.728	0	XP_020107089.1	100	0	OAY71796.1	80.692	0	AT1G13440.1	88.095	0	Os04t0486600-01	93.769	NA	Zm00001eb184000_P001	90.208	0	0	within	6330	ID=Aco003511.v3;Name=Aco003511	TMTUniquePeptide	AVTVFGIR
302	Locus_3233_Transcript_1/2_Confidence_1.000_Length_1300	Aco001745.1	100	0	XP_020107926.1	100	0	OAY81755.1	100	0	AT5G30510.1	81.471	0	Os03t0315800-01	81.564	NA	Zm00001eb395590_P002	72.749	0	0	within	6321	ID=Aco001745.v3;Name=Aco001745	notfound	-
303	Locus_24298_Transcript_1/3_Confidence_0.750_Length_1291	Aco007648.1	99.167	0	XP_020094424.1	99.167	0	OAY72743.1	99.422	0	AT5G54190.1	84.366	0	Os10t0496900-02	84.286	NA	Zm00001eb044650_P001	85.057	0	0	within	6315	ID=Aco007648.v3;Name=Aco007648	notfound	-
304	Locus_2080_Transcript_1/1_Confidence_1.000_Length_1291	Aco029085.1	75.694	1.69e-84	XP_020083138.1	100	1.43e-139	OAY72554.1	94.231	3.28e-121	AT3G44750.2	56.842	5.82e-29	Os05t0597100-01	63.208	NA	Zm00001eb356490_P003	64.211	2.08e-34	3.28e-121	within	6309	ID=Aco010059.v3;Name=Aco010059	notfound	-
305	Locus_24298_Transcript_2/3_Confidence_0.750_Length_1291	Aco007648.1	99.167	0	XP_020094424.1	99.167	0	OAY72743.1	99.133	0	AT5G54190.1	84.366	0	Os10t0496900-02	84.571	NA	Zm00001eb044650_P001	84.77	0	0	within	6297	ID=Aco007648.v3;Name=Aco007648	notfound	-
306	Locus_9682_Transcript_1/1_Confidence_1.000_Length_1301	Aco010027.1	98.833	0	XP_020097623.1	98.828	0	OAY84365.1	100	0	AT2G42590.2	77.734	2.94e-145	Os08t0430500-02	75.709	NA	Zm00001eb041780_P002	73.705	2.76e-131	0	overlap5	6294	ID=Aco010027.v3;Name=Aco010027	notfound	-
307	Locus_7892_Transcript_1/2_Confidence_1.000_Length_1300	Aco005756.1	94.37	0	XP_020099061.1	100	0	OAY79042.1	99.383	0	AT2G19520.1	81.039	0	Os01t0710000-01	78.158	NA	Zm00001eb361300_P001	80.526	0	0	within	6275	ID=Aco005756.v3;Name=Aco005756	notfound	-
308	Locus_24298_Transcript_3/3_Confidence_0.750_Length_1291	Aco007648.1	98.611	0	XP_020094424.1	98.611	0	OAY72743.1	99.711	0	AT5G54190.1	84.366	0	Os10t0496900-02	84.571	NA	Zm00001eb044650_P001	85.345	0	0	within	6261	ID=Aco007648.v3;Name=Aco007648	notfound	-
309	Locus_10218_Transcript_3/3_Confidence_0.615_Length_1273	Aco010535.1	100	0	XP_020091897.1	100	0	OAY66067.1	97.419	0	AT4G28390.1	90	0	Os05t0302700-01	89.677	NA	Zm00001eb002060_P001	88.71	0	0	within	6205	ID=Aco010535.v3;Name=Aco010535	TMTUniquePeptide	SDGLAGLYR
310	Locus_3418_Transcript_2/2_Confidence_1.000_Length_1297	Aco004706.1	94.362	0	XP_020088221.1	98.754	0	OAY78958.1	98.754	0	AT1G65260.1	73.129	4.17e-152	Os01t0895100-01	72.997	NA	Zm00001eb144840_P001	81.017	1.02e-166	0	within	6175	ID=Aco004706.v3;Name=Aco004706	notfound	-
311	Locus_18688_Transcript_1/1_Confidence_1.000_Length_1254	Aco018592.1	99.441	1.33e-125	XP_020094921.1	99.438	2.8e-125	OAY78067.1	100	2.27e-126	AT4G24770.1	75.568	4e-92	Os09t0565200-02	83.799	NA	Zm00001eb306930_P001	84.831	5.11e-107	2.27e-126	overlap3	6171	ID=Aco018592.v3;Name=Aco018592	notfound	-
312	Locus_1880_Transcript_2/2_Confidence_1.000_Length_1253	Aco005188.1	99.413	0	XP_020092641.1	99.412	0	OAY85167.1	99.706	0	AT1G54490.2	40.067	1.55e-38	Os03t0794800-02	52.617	NA	Zm00001eb213060_P001	51.873	1.11e-88	0	within	6167	ID=Aco005188.v3;Name=Aco005188	notfound	-
313	Locus_672_Transcript_1/1_Confidence_1.000_Length_1283	Aco002886.1	99.606	0	XP_020091153.1	93.036	0	OAY79218.1	100	0	AT1G74470.1	78.83	0	Os02t0744900-01	83.333	NA	Zm00001eb254510_P001	84.167	0	0	within	6159	ID=Aco002886.v3;Name=Aco002886	notfound	-
314	Locus_3221_Transcript_2/2_Confidence_1.000_Length_1252	Aco013124.1	100	0	XP_020079675.1	100	0	OAY77379.1	100	0	AT2G21170.3	85.938	6.74e-162	Os09t0535000-02	84.766	NA	Zm00001eb319770_P001	85.156	8.01e-166	0	within	6147	ID=Aco013124.v3;Name=Aco013124	notfound	-
315	Locus_615_Transcript_2/2_Confidence_1.000_Length_1246	Aco011091.1	90.854	2.43e-67	XP_020086969.1	100	3.95e-82	OAY63606.1	38.043	1.49e-07	AT5G58470.1	78.448	9.75e-50	Os01t0164400-01	87.179	NA	Zm00001eb123460_P002	85.714	2.36e-66	2.36e-66	within	6145	ID=Aco011091.v3;Name=Aco011091	notfound	-
316	Locus_3545_Transcript_1/1_Confidence_1.000_Length_1243	Aco011566.1	99.422	0	XP_020090183.1	99.42	0	OAY69341.1	100	0	AT2G24200.2	84.058	0	Os02t0794700-01	90.19	NA	Zm00001eb257760_P001	88.116	0	0	within	6072	ID=Aco011566.v3;Name=Aco011566	notfound	-
317	Locus_5970_Transcript_1/2_Confidence_1.000_Length_1224	Aco000057.1	94.695	0	XP_020101084.1	99.198	0	OAY67510.1	67.332	0	AT4G35160.1	36.686	6e-54	Os12t0441300-00	43.767	NA	Zm00001eb292880_P001	42.133	4.54e-86	0	within	6034	ID=Aco000057.v3;Name=Aco000057	notfound	-
318	Locus_2856_Transcript_1/2_Confidence_1.000_Length_1225	Aco009256.1	97.953	1.59e-179	XP_020112895.1	97.953	2.44e-179	OAY67244.1	90.616	8.76e-180	AT5G23120.1	85.317	4.13e-143	Os06t0729650-00	86.466	NA	Zm00001eb271820_P002	85.357	1.57e-153	8.76e-180	within	6020	ID=Aco009256.v3;Name=Aco009256	notfound	-
319	Locus_722_Transcript_1/1_Confidence_1.000_Length_1236	Aco009360.1	98.046	0	XP_020112729.1	100	0	OAY77802.1	92.926	0	AT4G35000.1	81.1	6.67e-152	Os08t0549100-01	83.849	NA	Zm00001eb202790_P002	82.474	4.65e-162	0	overlap3	5980	ID=Aco009360.v3;Name=Aco009360	notfound	-
320	Locus_5401_Transcript_1/1_Confidence_1.000_Length_1240	Aco014287.1	98.788	0	XP_020089277.1	98.784	0	OAY82958.1	99.696	0	AT5G20080.1	66.667	2.78e-157	Os01t0174300-01	81.429	NA	Zm00001eb122720_P002	74.847	6.05e-175	0	within	5979	ID=Aco014287.v3;Name=Aco014287	notfound	-
321	Locus_8455_Transcript_1/1_Confidence_1.000_Length_1233	Aco005107.1	100	0	XP_020091926.1	100	0	OAY73241.1	99.728	0	AT3G14420.1	90.191	0	Os07t0152900-03	89.665	NA	Zm00001eb300130_P002	87.466	0	0	within	5960	ID=Aco005107.v3;Name=Aco005107	TMTUniquePeptide	NHIVTPADMHR
322	Locus_2830_Transcript_1/3_Confidence_0.778_Length_1234	Aco025351.1	98.936	0	XP_020091231.1	98.932	0	OAY62695.1	85.053	2.4e-144	AT4G25810.1	66.794	1.17e-114	Os06t0696600-01	73.359	NA	Zm00001eb226470_P001	69.65	3.33e-123	2.4e-144	overlap3	5943	ID=Aco025351.v3;Name=Aco025351	notfound	-
323	Locus_23595_Transcript_2/2_Confidence_1.000_Length_1244	Aco003441.1	85.223	8.84e-173	XP_020106804.1	99.655	0	OAY71719.1	85.517	2.53e-173	AT3G25520.3	79.715	8.71e-159	Os01t0896700-00	81.139	NA	Zm00001eb144760_P001	83.986	1.24e-164	2.53e-173	within	5927	ID=Aco003441.v3;Name=Aco003441	notfound	-
324	Locus_3205_Transcript_3/3_Confidence_0.778_Length_1237	Aco003435.1	99.135	0	XP_020107267.1	99.424	0	OAY71776.1	100	0	AT5G16970.1	69.591	1.45e-180	Os04t0497000-01	69.971	NA	Zm00001eb333970_P001	66.391	9.75e-172	0	within	5918	ID=Aco003435.v3;Name=Aco003435	notfound	-
325	Locus_286_Transcript_2/2_Confidence_1.000_Length_1195	Aco016110.1	95.556	0	XP_020111642.1	97.866	0	OAY65537.1	88.991	0	AT4G13010.1	72.866	7.92e-159	Os09t0503100-01	63.855	NA	Zm00001eb420610_P002	71.343	2.89e-167	0	within	5829	ID=Aco016110.v3;Name=Aco016110	notfound	-
326	Locus_3547_Transcript_1/1_Confidence_1.000_Length_1216	Aco006980.1	99.405	0	XP_020112987.1	99.405	0	OAY76942.1	99.405	0	AT1G06190.2	41.852	5.08e-34	Os03t0183100-02	53.648	NA	Zm00001eb258380_P001	53.469	1.63e-58	0	overlap3	5804	ID=Aco006980.v3;Name=Aco006980	notfound	-
327	Locus_9525_Transcript_1/1_Confidence_1.000_Length_1166	Aco017488.1	100	0	XP_020112827.1	100	0	OAY63663.1	100	0	AT3G01610.2	64.948	2e-167	Os06t0109400-01	80.67	NA	Zm00001eb379150_P001	81.443	0	0	within	5740	ID=Aco017488.v3;Name=Aco017488	notfound	-
328	Locus_8513_Transcript_1/1_Confidence_1.000_Length_1158	Aco005496.1	99.724	0	XP_020098536.1	99.724	0	OAY69156.1	99.448	0	AT5G24710.1	74.86	4.23e-168	Os01t0653800-03	80.057	NA	Zm00001eb359400_P001	88.065	1.53e-174	0	within	5708	ID=Aco005496.v3;Name=Aco005496	notfound	-
329	Locus_27428_Transcript_1/3_Confidence_0.778_Length_1158	Aco014119.1	100	0	XP_020102146.1	100	0	OAY82663.1	100	0	AT3G55800.1	83.673	0	Os04t0234600-02	89.244	NA	Zm00001eb147750_P001	87.427	0	0	within	5670	ID=Aco014119.v3;Name=Aco014119	notfound	-
330	Locus_6489_Transcript_1/1_Confidence_1.000_Length_1147	Aco013346.1	97.403	6.99e-143	XP_020105182.1	98.007	0	OAY68371.1	98.007	0	AT1G23770.1	32.906	7.94e-27	Os03t0232000-01	38	NA	Zm00001eb009480_P001	37.417	3.24e-40	0	within	5663	ID=Aco013346.v3;Name=Aco013346	notfound	-
331	Locus_5970_Transcript_2/2_Confidence_1.000_Length_1157	Aco000057.1	95.58	0	XP_020099600.1	95.568	0	OAY67510.1	67.526	0	AT4G35160.1	36.686	5.21e-54	Os12t0441300-00	43.767	NA	Zm00001eb292880_P001	42.778	2.97e-88	0	within	5654	ID=Aco000057.v3;Name=Aco000057	notfound	-
332	Locus_7357_Transcript_1/1_Confidence_1.000_Length_1174	Aco000683.1	98.429	0	XP_020100045.1	98.429	0	OAY62551.1	100	0	AT1G09340.1	77.487	0	Os12t0420200-01	84	NA	Zm00001eb261910_P001	83.38	0	0	overlap3	5629	ID=Aco000684.v3;Name=Aco000684	notfound	-
333	Locus_563_Transcript_1/1_Confidence_1.000_Length_1126	Aco008415.1	100	1.91e-161	XP_020109838.1	100	0	OAY71504.1	100	2.24e-161	AT3G62940.1	61.364	2.35e-98	Os04t0619500-01	72.185	NA	Zm00001eb212540_P001	69.205	1.31e-106	2.24e-161	contains	5590	ID=Aco008415.v3;Name=Aco008415	notfound	-
334	Locus_18827_Transcript_1/1_Confidence_1.000_Length_1140	Aco008791.1	100	0	XP_020096194.1	100	0	OAY68287.1	100	0	AT5G18170.1	86.397	8.69e-176	Os03t0794500-01	94.853	NA	Zm00001eb060520_P006	93.382	0	0	overlap5	5577	ID=Aco008792.v3;Name=Aco008792	TMTUniquePeptide	SLLIPFR
335	Locus_505_Transcript_2/2_Confidence_1.000_Length_1148	Aco019014.1	100	0	XP_020081371.1	100	0	OAY64314.1	99.606	0	AT3G45310.1	78.175	8.39e-152	Os09t0442300-01	82.129	NA	Zm00001eb100260_P002	83.922	4.49e-160	0	contains	5568	ID=Aco019014.v3;Name=Aco019014	notfound	-
336	Locus_7682_Transcript_3/5_Confidence_0.600_Length_1153	Aco009965.1	100	0	XP_020097868.1	100	0	OAY84358.1	100	0	AT3G21360.1	66.967	8.24e-163	Os01t0190000-01	64.955	NA	Zm00001eb121420_P001	75.988	0	0	within	5500	ID=Aco009965.v3;Name=Aco009965	notfound	-
337	Locus_17561_Transcript_1/1_Confidence_1.000_Length_1113	Aco007617.1	100	9.46e-58	XP_020094995.1	100	1.99e-57	OAY72701.1	100	1.11e-57	AT5G23750.2	75.573	2.92e-28	Os04t0533300-01	78.808	NA	Zm00001eb075630_P001	78.947	8.59e-36	1.11e-57	within	5471	ID=Aco007617.v3;Name=Aco007617	notfound	-
338	Locus_27428_Transcript_3/3_Confidence_0.778_Length_1108	Aco014119.1	100	0	XP_020102146.1	100	0	OAY82663.1	100	0	AT3G55800.1	83.673	0	Os04t0234600-02	89.244	NA	Zm00001eb147750_P001	87.427	0	0	within	5420	ID=Aco014119.v3;Name=Aco014119	notfound	-
339	Locus_11226_Transcript_1/1_Confidence_1.000_Length_1081	Aco011916.1	99.722	0	XP_020084311.1	99.722	0	OAY75107.1	79.339	0	AT4G35300.4	68.232	4.25e-157	Os10t0539900-01	77.686	NA	Zm00001eb022230_P002	77.473	0	0	within	5372	ID=Aco011916.v3;Name=Aco011916	notfound	-
340	Locus_11105_Transcript_5/6_Confidence_0.667_Length_1103	Aco002976.1	79.235	1.76e-98	XP_020090037.1	99.49	2.61e-144	OAY79288.1	68.545	1.53e-93	AT2G01670.1	59.398	2e-50	Os02t0734300-01	67.669	NA	Zm00001eb253740_P002	68.148	6.76e-53	1.53e-93	within	5361	ID=Aco002976.v3;Name=Aco002976	notfound	-
341	Locus_11105_Transcript_3/6_Confidence_0.667_Length_1096	Aco002976.1	84.5	4.12e-117	XP_020090036.1	99.497	1.61e-146	OAY79288.1	100	7.31e-148	AT2G01670.1	49.474	2.61e-55	Os02t0734300-01	56.452	NA	Zm00001eb253740_P001	54.688	4.48e-56	7.31e-148	within	5321	ID=Aco002976.v3;Name=Aco002976	notfound	-
342	Locus_26309_Transcript_3/5_Confidence_0.417_Length_1071	Aco004276.1	97.797	2.37e-159	XP_020104361.1	99.697	0	OAY82286.1	99.697	0	AT3G22430.1	53.846	9.68e-112	Os03t0159200-01	66.667	NA	Zm00001eb403270_P001	67.704	3.24e-126	0	within	5271	ID=Aco004276.v3;Name=Aco004276	notfound	-
343	Locus_26309_Transcript_4/5_Confidence_0.417_Length_1071	Aco004276.1	97.797	2.37e-159	XP_020104361.1	99.697	0	OAY82286.1	99.697	0	AT3G22430.1	53.846	9.68e-112	Os03t0159200-01	66.667	NA	Zm00001eb403270_P001	67.704	3.24e-126	0	within	5271	ID=Aco004276.v3;Name=Aco004276	notfound	-
344	Locus_26309_Transcript_5/5_Confidence_0.417_Length_1071	Aco004276.1	97.797	2.37e-159	XP_020104361.1	99.697	0	OAY82286.1	99.697	0	AT3G22430.1	53.846	9.68e-112	Os03t0159200-01	66.667	NA	Zm00001eb403270_P001	67.704	3.24e-126	0	within	5271	ID=Aco004276.v3;Name=Aco004276	notfound	-
345	Locus_343_Transcript_1/1_Confidence_1.000_Length_1103	Aco009472.1	100	8.55e-172	XP_020099713.1	100	1.8e-171	OAY76735.1	100	1.01e-171	AT2G31610.1	87.342	3.94e-148	Os07t0608500-01	93.103	NA	Zm00001eb327250_P001	91.739	4.83e-151	1.01e-171	overlap3	5251	ID=Aco009505.v3;Name=Aco009505	notfound	-
346	Locus_4123_Transcript_1/1_Confidence_1.000_Length_1083	Aco009421.1	99.231	0	XP_020113054.1	99.228	0	OAY85511.1	100	0	AT5G24400.1	66.265	1.11e-118	Os09t0529100-01	78.125	NA	Zm00001eb103260_P003	80.952	1.15e-154	0	within	5242	ID=Aco009421.v3;Name=Aco009421	notfound	-
347	Locus_5329_Transcript_1/1_Confidence_1.000_Length_1065	Aco008128.1	99	1.67e-119	XP_020112178.1	100	1.67e-124	OAY84279.1	85.768	2.2e-134	AT3G27310.1	55.924	1.78e-51	Os04t0485200-01	60.428	NA	Zm00001eb079230_P002	58.919	1.78e-53	2.2e-134	within	5213	ID=Aco008128.v3;Name=Aco008128	notfound	-
348	Locus_1809_Transcript_1/1_Confidence_1.000_Length_1046	Aco002366.1	100	1.49e-75	XP_020086321.1	100	3.66e-75	OAY78007.1	54.887	5.58e-35	AT1G24620.1	58.088	2.33e-43	Os01t0949500-01	81.159	NA	Zm00001eb141120_P001	79.71	2.01e-59	2.01e-59	overlap3	5213	ID=Aco002366.v3;Name=Aco002366	TMTUniquePeptide	SSSSSAAAAAAVAVAVAVGDLGDVGLAVAAAADADAVVGEEGLELARR
349	Locus_4557_Transcript_1/1_Confidence_1.000_Length_1094	Aco022887.1	93.913	2.4e-149	XP_020101576.1	99.091	2.41e-155	NoHit	NA	NA	AT1G34070.1	30.049	3.67e-23	Os02t0671800-01	27.374	NA	NoHit	NA	NA	3.67e-23	nogene	5204	0	notfound	-
350	Locus_1728_Transcript_1/2_Confidence_1.000_Length_1057	Aco004906.1	99.695	0	XP_020091597.1	99.695	0	OAY81447.1	99.695	0	AT4G37530.1	69.156	2.7e-159	Os07t0115300-01	77.124	NA	Zm00001eb058260_P001	72.313	5.06e-161	0	within	5181	ID=Aco004906.v3;Name=Aco004906	notfound	-
351	Locus_2999_Transcript_2/2_Confidence_1.000_Length_1061	Aco004047.1	98.361	5.44e-152	XP_020104887.1	98.361	8.35e-152	OAY62856.1	100	1.14e-155	AT1G28200.1	70.175	1.4e-97	Os03t0187600-01	73.568	NA	Zm00001eb006620_P001	71.806	1.12e-99	1.14e-155	within	5139	ID=Aco004047.v3;Name=Aco004047	notfound	-
352	Locus_5571_Transcript_1/1_Confidence_1.000_Length_1040	Aco017247.1	100	7.67e-140	XP_020085429.1	100	7.17e-142	OAY69660.1	99.571	3.08e-142	AT1G32580.1	69.369	9.61e-94	Os06t0116600-01	97.297	NA	Zm00001eb430340_P001	91.011	2.27e-103	3.08e-142	within	5130	ID=Aco017247.v3;Name=Aco017247	notfound	-
353	Locus_4447_Transcript_1/2_Confidence_1.000_Length_1037	Aco002083.1	100	7.48e-177	XP_020086586.1	100	1.15e-176	OAY74074.1	100	6.28e-177	NoHit	NA	NA	NoHit	NA	NA	NoHit	NA	NA	6.28e-177	within	5104	ID=Aco002083.v3;Name=Aco002083	notfound	-
354	Locus_1486_Transcript_1/1_Confidence_1.000_Length_1049	Aco001650.1	100	1.28e-174	XP_020107999.1	100	2.69e-174	OAY79979.1	100	1.5e-174	AT5G20920.3	72.059	3.84e-122	Os03t0333300-01	86.765	NA	Zm00001eb015940_P001	80.952	1.25e-146	1.5e-174	within	5096	ID=Aco001650.v3;Name=Aco001650	notfound	-
355	Locus_537_Transcript_2/4_Confidence_0.667_Length_1066	Aco012733.1	97.753	0	XP_020088601.1	97.753	0	OAY72673.1	98.502	0	AT5G14780.1	79.478	6.19e-142	Os06t0486800-01	82.772	NA	Zm00001eb382240_P001	82.772	1.82e-147	0	within	5092	ID=Aco012733.v3;Name=Aco012733	notfound	-
356	Locus_4447_Transcript_2/2_Confidence_1.000_Length_1037	Aco002083.1	98.77	5.15e-174	XP_020086586.1	98.77	7.92e-174	OAY74074.1	98.77	3.47e-174	NoHit	NA	NA	NoHit	NA	NA	Zm00001eb321820_P002	22.34	0.097	3.47e-174	within	5077	ID=Aco002083.v3;Name=Aco002083	notfound	-
357	Locus_8204_Transcript_1/1_Confidence_1.000_Length_1034	Aco009588.1	100	0	XP_020093525.1	100	0	OAY71408.1	100	0	AT5G64860.1	68.077	4.62e-130	Os07t0627000-01	76.154	NA	Zm00001eb328070_P001	76.448	1.52e-145	0	within	5018	ID=Aco009588.v3;Name=Aco009588	notfound	-
358	Locus_6400_Transcript_1/1_Confidence_1.000_Length_1013	Aco011524.1	100	1.13e-114	XP_020091268.1	100	1.13e-176	OAY74388.1	100	6.28e-177	AT3G22110.1	89.2	2.03e-157	Os06t0167600-01	85.6	NA	Zm00001eb375510_P002	87.6	1.2e-155	6.28e-177	contains	4973	ID=Aco011524.v3;Name=Aco011524	notfound	-
359	Locus_5864_Transcript_1/1_Confidence_1.000_Length_1028	Aco015739.1	98.83	2.34e-55	XP_020096488.1	98.824	4.93e-55	OAY76906.1	100	2.14e-43	AT5G23750.2	80.488	2.94e-27	Os04t0533300-01	75.333	NA	Zm00001eb075630_P001	75.817	2.82e-30	2.14e-43	within	4930	ID=Aco015739.v3;Name=Aco015739	notfound	-
360	Locus_9496_Transcript_1/1_Confidence_1.000_Length_994	Aco026223.1	99.396	0	XP_020104671.1	99.396	0	OAY73202.1	99.698	0	AT2G32120.1	64.955	3.29e-143	Os03t0218500-01	74.622	NA	Zm00001eb400020_P001	72.81	7.34e-159	0	within	4907	ID=Aco026224.v3;Name=Aco026224	notfound	-
361	Locus_4151_Transcript_1/1_Confidence_1.000_Length_1009	Aco004603.1	100	2.17e-130	XP_020089104.1	100	3.34e-130	OAY86082.1	100	1.86e-130	AT1G27390.1	53.96	5.88e-66	Os01t0921600-01	58.333	NA	Zm00001eb143170_P001	60	4.44e-72	1.86e-130	within	4884	ID=Aco004603.v3;Name=Aco004603	notfound	-
362	Locus_546_Transcript_1/1_Confidence_1.000_Length_992	Aco003220.1	100	1.59e-73	XP_020110645.1	100	3.36e-73	OAY79407.1	100	1.87e-73	AT4G34720.1	99.39	6.87e-73	Os02t0550100-01	96.933	NA	Zm00001eb139140_P002	96.933	3.51e-70	1.87e-73	within	4881	ID=Aco003220.v3;Name=Aco003220	notfound	-
363	Locus_27865_Transcript_1/1_Confidence_1.000_Length_997	Aco001617.1	98.913	2.4e-177	XP_020108429.1	99.664	0	OAY71943.1	90.604	0	AT5G05340.1	64.43	8.92e-132	Os11t0112200-01	71.959	NA	Zm00001eb325930_P001	71.672	2.12e-145	0	overlap3	4873	ID=Aco001617.v3;Name=Aco001617	TransdecoderMatch	MGASLLR
364	Locus_11105_Transcript_6/6_Confidence_0.667_Length_1006	Aco002976.1	99.412	4.12e-123	XP_020090038.1	99.408	8.7e-123	OAY79288.1	84.925	3.65e-118	AT2G01670.1	58.75	1.32e-61	Os02t0734300-01	66.667	NA	Zm00001eb253740_P001	64.815	5.21e-62	3.65e-118	within	4869	ID=Aco002976.v3;Name=Aco002976	notfound	-
365	Locus_3205_Transcript_2/3_Confidence_0.444_Length_1006	Aco003435.1	97.5	3.24e-45	XP_020107267.1	97.5	4.47e-45	OAY71776.1	100	2.71e-49	AT3G03080.1	59.701	1.01e-19	Os12t0225900-01	53.425	NA	Zm00001eb411340_P001	53.947	2.81e-20	2.71e-49	within	4866	ID=Aco003435.v3;Name=Aco003435	notfound	-
366	Locus_27768_Transcript_1/1_Confidence_1.000_Length_989	Aco005711.1	100	0	XP_020099164.1	100	0	OAY65386.1	88.302	2.18e-173	AT3G01280.1	64.528	2.03e-124	Os09t0361400-01	78.409	NA	Zm00001eb098580_P001	76.226	1.05e-147	2.18e-173	within	4818	ID=Aco005711.v3;Name=Aco005711	notfound	-
367	Locus_2695_Transcript_1/1_Confidence_1.000_Length_983	Aco007532.1	100	4.35e-164	XP_020094537.1	100	6.68e-164	OAY74224.1	100	3.73e-164	AT4G36130.1	90.045	1.3e-151	Os12t0567700-01	92.76	NA	Zm00001eb136620_P001	92.308	1.78e-154	3.73e-164	within	4818	ID=Aco007532.v3;Name=Aco007532	notfound	-
368	Locus_26040_Transcript_1/1_Confidence_1.000_Length_975	Aco003198.1	98.706	0	XP_020107531.1	98.706	0	OAY74044.1	90.615	0	AT1G71695.1	65.552	6.05e-151	Os01t0962700-01	65.781	NA	Zm00001eb140320_P001	68.106	2.33e-156	0	within	4754	ID=Aco003198.v3;Name=Aco003198	notfound	-
369	Locus_2999_Transcript_1/2_Confidence_1.000_Length_969	Aco004047.1	97.423	3.28e-110	XP_020104887.1	97.423	5.04e-110	OAY62856.1	99.479	8.65e-114	AT1G28200.1	68.508	3.37e-65	Os03t0187600-01	72.571	NA	Zm00001eb006620_P001	70.286	3.44e-66	8.65e-114	within	4717	ID=Aco004047.v3;Name=Aco004047	notfound	-
370	Locus_36926_Transcript_1/1_Confidence_1.000_Length_968	Aco000150.1	100	1.31e-175	XP_020100947.1	100	2.01e-175	OAY81585.1	100	1.12e-175	AT1G53850.1	95.745	4.04e-170	Os11t0615700-01	97.021	NA	Zm00001eb004030_P001	97.021	1.89e-171	1.12e-175	within	4704	ID=Aco000150.v3;Name=Aco000150	notfound	-
371	Locus_24523_Transcript_1/1_Confidence_1.000_Length_942	Aco012332.1	99.588	0	XP_020105696.1	100	0	OAY79539.1	100	0	AT4G34670.1	85.537	1.53e-154	Os12t0406200-01	90.717	NA	Zm00001eb400820_P004	86.777	1.46e-158	0	within	4637	ID=Aco012332.v3;Name=Aco012332	notfound	-
372	Locus_1880_Transcript_1/2_Confidence_1.000_Length_941	Aco005188.1	99.681	0	XP_020092641.1	99.681	0	OAY85167.1	100	0	AT1G54490.1	40.067	1.25e-39	Os03t0794800-02	56.688	NA	Zm00001eb213060_P001	56.122	1.25e-86	0	within	4634	ID=Aco005188.v3;Name=Aco005188	notfound	-
373	Locus_1568_Transcript_2/4_Confidence_0.364_Length_929	Aco002179.1	100	2.13e-163	XP_020085916.1	100	9.65e-163	OAY81386.1	100	5.06e-163	AT5G26710.1	75.676	3.9e-117	Os10t0369000-02	83.26	NA	Zm00001eb003350_P002	81.498	5.91e-135	5.06e-163	within	4613	ID=Aco002179.v3;Name=Aco002179	notfound	-
374	Locus_473_Transcript_1/1_Confidence_1.000_Length_932	Aco016549.1	90.141	1.33e-88	XP_020102531.1	100	6.46e-101	OAY78625.1	100	3.61e-101	AT2G36060.1	90.78	4.03e-90	Os09t0297100-01	90.411	NA	Zm00001eb203340_P004	91.096	4.62e-92	3.61e-101	within	4549	ID=Aco006694.v3;Name=Aco006694	notfound	-
375	Locus_1916_Transcript_3/3_Confidence_0.636_Length_920	Aco017793.1	100	4e-114	XP_020111699.1	100	2.83e-113	OAY62922.1	100	1.05e-113	AT3G15000.1	79.33	2.74e-79	Os09t0509000-01	84.239	NA	Zm00001eb401990_P001	88.043	2.1e-99	1.05e-113	within	4517	ID=Aco017793.v3;Name=Aco017793	notfound	-
376	Locus_9902_Transcript_1/1_Confidence_1.000_Length_935	Aco012524.1	99.262	4.74e-167	XP_020101181.1	99.259	8.3e-167	OAY81066.1	100	1.24e-167	AT5G05340.1	72.388	1.91e-121	Os11t0112400-01	80.597	NA	Zm00001eb195200_P001	78.229	1.22e-136	1.24e-167	within	4515	ID=Aco012524.v3;Name=Aco012524	notfound	-
377	Locus_2887_Transcript_1/1_Confidence_1.000_Length_921	Aco011747.1	100	5.4e-140	XP_020094701.1	100	9.77e-140	OAY75732.1	99.145	7.22e-139	AT4G11600.1	87.421	1.53e-102	Os02t0664000-01	78.218	NA	Zm00001eb186820_P003	92.453	2.77e-105	7.22e-139	within	4476	ID=Aco011747.v3;Name=Aco011747	notfound	-
378	Locus_25171_Transcript_1/1_Confidence_1.000_Length_917	Aco001181.1	99.459	9.8e-133	XP_020083360.1	99.457	4.12e-132	OAY72396.1	99.457	2.3e-132	AT1G15820.1	84.946	3.25e-113	Os04t0457000-01	87.634	NA	Zm00001eb066480_P001	91.304	6.62e-120	2.3e-132	overlap3	4433	ID=Aco001182.v3;Name=Aco001182	notfound	-
379	Locus_3037_Transcript_3/4_Confidence_0.600_Length_926	Aco001526.1	98.678	4.33e-150	XP_020108209.1	98.673	9.14e-150	OAY74293.1	98.673	5.1e-150	AT3G09640.2	85.333	1.14e-128	Os07t0694700-01	84.513	NA	Zm00001eb013080_P002	86.784	7.74e-134	5.1e-150	within	4406	ID=Aco001526.v3;Name=Aco001526	notfound	-
380	Locus_23_Transcript_3/4_Confidence_0.824_Length_885	Aco017215.1	97.368	1.86e-74	XP_020108180.1	100	1.33e-107	OAY62804.1	100	7.43e-108	AT5G10860.1	74.51	6.49e-80	Os03t0737000-03	75.163	NA	Zm00001eb056450_P003	78.289	7.45e-85	7.43e-108	within	4350	ID=Aco017215.v3;Name=Aco017215	notfound	-
381	Locus_26079_Transcript_2/2_Confidence_1.000_Length_877	Aco010985.1	100	1.93e-179	XP_020087303.1	100	4.07e-179	OAY72240.1	33.937	4.86e-32	AT2G37400.1	64.39	3.52e-92	Os05t0182100-01	35.294	NA	Zm00001eb282930_P002	32.692	1.02e-30	3.52e-92	overlap5	4344	ID=Aco010985.v3;Name=Aco010985	notfound	-
382	Locus_26079_Transcript_1/2_Confidence_1.000_Length_873	Aco010985.1	100	1.85e-179	XP_020087303.1	100	3.91e-179	OAY72240.1	33.937	4.74e-32	AT2G37400.1	64.39	3.4e-92	Os05t0182100-01	35.294	NA	Zm00001eb282930_P002	32.692	9.99e-31	3.4e-92	overlap5	4329	ID=Aco010985.v3;Name=Aco010985	notfound	-
383	Locus_2607_Transcript_2/2_Confidence_1.000_Length_869	Aco001473.1	100	9.95e-60	XP_020108524.1	100	2.1e-59	OAY68501.1	100	1.24e-59	AT2G28720.1	96.667	4.71e-57	Os01t0839500-00	98.889	NA	Zm00001eb403860_P003	96.667	1.3e-56	1.24e-59	contains	4317	ID=Aco001479.v3;Name=Aco001479	notfound	-
384	Locus_2875_Transcript_1/1_Confidence_1.000_Length_884	Aco001512.1	98.571	1.2e-99	XP_020108718.1	99.043	1.08e-101	OAY70312.1	95	5.08e-49	AT5G02770.1	62.162	2.6e-30	Os03t0283300-01	66.923	NA	Zm00001eb012950_P001	62.5	7.32e-39	5.08e-49	within	4303	ID=Aco001512.v3;Name=Aco001512	notfound	-
385	Locus_249_Transcript_9/10_Confidence_0.077_Length_885	Aco017282.1	90.037	4.16e-166	XP_020084420.1	100	3.32e-171	OAY80229.1	99.588	5.31e-171	AT1G32060.1	91.739	2.09e-157	Os02t0698000-03	88.066	NA	Zm00001eb251520_P003	88.696	1.11e-154	5.31e-171	within	4301	ID=Aco017282.v3;Name=Aco017282	notfound	-
386	Locus_5291_Transcript_1/2_Confidence_1.000_Length_873	Aco006323.1	100	2.56e-115	XP_020102402.1	100	5.39e-115	OAY72236.1	73.333	1.16e-53	AT3G12390.1	77.889	1.9e-71	Os01t0938900-02	80.597	NA	Zm00001eb394670_P001	75.49	4.03e-78	4.03e-78	contains	4262	ID=Aco006324.v3;Name=Aco006324	notfound	-
387	Locus_5291_Transcript_2/2_Confidence_1.000_Length_878	Aco006323.1	100	2.75e-115	XP_020102402.1	100	5.81e-115	OAY72236.1	73.333	1.24e-53	AT3G12390.1	77.889	2.04e-71	Os01t0938900-02	80.597	NA	Zm00001eb394670_P001	75.49	4.32e-78	4.32e-78	contains	4256	ID=Aco006324.v3;Name=Aco006324	notfound	-
388	Locus_23706_Transcript_1/1_Confidence_1.000_Length_887	Aco013707.1	98.089	6.91e-111	XP_020101151.1	98.089	1.06e-110	OAY69132.1	100	2.77e-112	AT3G17020.1	54.902	2.23e-61	Os05t0157200-01	65.161	NA	Zm00001eb282590_P001	61.146	2.05e-66	2.77e-112	within	4252	ID=Aco013707.v3;Name=Aco013707	TMTUniquePeptide	VGAALDFSR
389	Locus_17729_Transcript_1/1_Confidence_1.000_Length_860	Aco008933.1	100	1.07e-148	XP_020096689.1	100	2.25e-148	OAY75519.1	100	2.44e-149	AT5G08540.1	70.297	2.89e-100	Os04t0527800-01	77.833	NA	Zm00001eb076700_P001	79.803	4.53e-117	2.44e-149	within	4216	ID=Aco008933.v3;Name=Aco008933	notfound	-
390	Locus_26694_Transcript_1/1_Confidence_1.000_Length_852	Aco000888.1	99.119	7.69e-140	XP_020082924.1	99.115	1.62e-139	OAY85626.1	99.401	2.21e-94	AT5G47680.1	72.603	5.8e-74	Os02t0725600-01	86.325	NA	Zm00001eb253250_P001	83.562	1e-87	2.21e-94	within	4204	ID=Aco000888.v3;Name=Aco000888	notfound	-
391	Locus_11440_Transcript_1/1_Confidence_1.000_Length_865	Aco019046.1	98.333	1.44e-115	XP_020110843.1	99.444	9.33e-119	OAY75484.1	100	1.39e-119	AT5G13120.2	84.571	1.19e-101	Os05t0103200-02	89.326	NA	Zm00001eb356220_P001	91.111	2.29e-109	1.39e-119	within	4175	ID=Aco019046.v3;Name=Aco019046	notfound	-
392	Locus_14070_Transcript_1/1_Confidence_1.000_Length_843	Aco010152.1	99.512	1.3e-122	XP_020115273.1	99.51	2.38e-122	OAY67328.1	100	2.6e-123	AT5G43960.2	46.457	1.3e-25	Os02t0131700-00	53.807	NA	Zm00001eb326230_P001	51.777	7.08e-45	2.6e-123	within	4152	ID=Aco010152.v3;Name=Aco010152	notfound	-
393	Locus_26899_Transcript_2/2_Confidence_1.000_Length_846	Aco011953.1	98.919	1.78e-98	XP_020084963.1	98.913	2.4e-98	OAY65448.1	99.457	2.31e-100	AT2G17200.1	55.422	8.38e-39	Os10t0542200-03	62.874	NA	Zm00001eb002530_P003	59.281	1.27e-53	2.31e-100	within	4141	ID=Aco011953.v3;Name=Aco011953	notfound	-
394	Locus_50613_Transcript_1/1_Confidence_1.000_Length_839	Aco008215.1	99.474	2.81e-138	XP_020109876.1	99.471	2.47e-138	OAY73697.1	100	3e-139	AT4G30620.1	63.684	3.24e-76	Os02t0180200-01	76.101	NA	Zm00001eb206700_P001	77.987	9.04e-86	3e-139	within	4101	ID=Aco008215.v3;Name=Aco008215	notfound	-
395	Locus_4571_Transcript_1/1_Confidence_1.000_Length_828	Aco016607.1	100	4.77e-167	XP_020093414.1	100	1.01e-166	OAY72200.1	100	1.8e-166	AT4G01310.1	70.721	2.06e-120	Os03t0125000-01	73.272	NA	Zm00001eb001840_P001	73.059	4.74e-115	1.8e-166	within	4069	ID=Aco016607.v3;Name=Aco016607	notfound	-
396	Locus_24155_Transcript_1/1_Confidence_1.000_Length_835	Aco009125.1	100	1.23e-145	XP_020095555.1	100	1.89e-145	OAY82086.1	99.487	5.34e-145	AT4G03280.1	79.688	7e-96	Os07t0556200-01	85.714	NA	Zm00001eb238370_P001	79.381	1.8e-114	5.34e-145	within	4058	ID=Aco009125.v3;Name=Aco009125	notfound	-
397	Locus_2044_Transcript_1/1_Confidence_1.000_Length_824	Aco016863.1	100	1.22e-112	XP_020086169.1	100	4.4e-100	OAY82831.1	100	2.45e-100	AT5G59720.1	69.325	1.81e-63	Os03t0267000-00	74.39	NA	Zm00001eb011880_P001	78.395	1.27e-78	2.45e-100	overlap5	4042	ID=Aco016863.v3;Name=Aco016863	notfound	-
398	Locus_16484_Transcript_1/2_Confidence_1.000_Length_831	Aco021340.1	100	1.74e-110	XP_020108868.1	100	5.11e-110	OAY66619.1	84.444	2.9e-88	AT2G48150.1	77.381	8.25e-83	Os03t0358100-01	79.762	NA	Zm00001eb394400_P002	83.041	7.07e-90	7.07e-90	within	4040	ID=Aco021340.v3;Name=Aco021340	notfound	-
399	Locus_1796_Transcript_1/1_Confidence_1.000_Length_817	Aco008793.1	100	2.98e-98	XP_020096196.1	100	6.3e-98	OAY68288.1	100	3.52e-98	AT4G09800.1	94.737	9.86e-94	Os03t0794700-01	90.789	NA	Zm00001eb060550_P001	90.789	6.72e-91	3.52e-98	within	3991	ID=Aco008793.v3;Name=Aco008793	TMTUniquePeptide	SLIANEDFQHILR
400	Locus_24600_Transcript_5/5_Confidence_0.357_Length_804	Aco009165.1	96.364	1.27e-99	XP_020112469.1	100	3.92e-102	OAY81563.1	44.944	2.15e-20	AT5G66040.1	67.961	4.69e-46	Os06t0725000-01	74.038	NA	Zm00001eb228330_P002	75.962	1.36e-51	1.36e-51	overlap5	3952	ID=Aco009165.v3;Name=Aco009165	notfound	-
401	Locus_23997_Transcript_1/1_Confidence_1.000_Length_799	Aco001839.1	100	3.28e-64	XP_020108690.1	100	5.15e-64	OAY77793.1	100	2.87e-64	AT3G16780.1	89.683	1.18e-58	Os03t0579300-00	98.413	NA	Zm00001eb374300_P002	98.413	2.19e-62	2.87e-64	overlap5	3938	ID=Aco001839.v3;Name=Aco001839	notfound	-
402	Locus_24600_Transcript_1/5_Confidence_0.357_Length_798	Aco009165.1	95.152	4.32e-96	XP_020112470.1	100	1.39e-100	OAY81563.1	44.944	2.03e-20	AT5G66040.1	67.961	3.96e-46	Os06t0725000-01	74.038	NA	Zm00001eb228330_P002	75.962	1.5e-51	1.5e-51	overlap5	3909	ID=Aco009165.v3;Name=Aco009165	notfound	-
403	Locus_23925_Transcript_1/1_Confidence_1.000_Length_778	Aco007057.1	100	7.9e-164	XP_020114187.1	100	1.67e-163	OAY83493.1	99.592	5.09e-162	AT2G38270.1	72.77	9.47e-116	Os12t0175500-01	75.234	NA	Zm00001eb163210_P001	75.943	3.13e-119	5.09e-162	within	3873	ID=Aco007057.v3;Name=Aco007057	notfound	-
404	Locus_6185_Transcript_1/1_Confidence_1.000_Length_769	Aco015065.1	91.398	1.98e-113	XP_020091855.1	100	6.19e-117	OAY79526.1	98.225	8.49e-115	AT4G14100.1	74.51	7.88e-82	Os03t0850800-01	64.286	NA	Zm00001eb064550_P001	66.883	8.17e-64	8.49e-115	overlap5	3820	ID=Aco015065.v3;Name=Aco015065	notfound	-
405	Locus_8367_Transcript_1/2_Confidence_1.000_Length_791	Aco011335.1	100	1.07e-80	XP_020088004.1	100	3.39e-80	OAY83261.1	100	1.89e-80	AT4G10040.1	91.964	2.29e-72	Os05t0420600-01	95.536	NA	Zm00001eb145520_P001	93.75	1.95e-74	1.89e-80	overlap5	3818	ID=Aco011335.v3;Name=Aco011335	notfound	-
406	Locus_8367_Transcript_2/2_Confidence_1.000_Length_800	Aco011335.1	100	1.19e-80	XP_020088004.1	100	3.77e-80	OAY83261.1	100	2.1e-80	AT4G10040.1	91.964	2.54e-72	Os05t0420600-01	95.536	NA	Zm00001eb145520_P001	93.75	2.16e-74	2.1e-80	overlap5	3808	ID=Aco011335.v3;Name=Aco011335	notfound	-
407	Locus_6448_Transcript_1/1_Confidence_1.000_Length_778	Aco008839.1	99.306	1.83e-98	XP_020095389.1	100	9.43e-103	OAY76895.1	98.54	2.09e-93	AT2G36060.1	82.143	1.32e-80	Os09t0297100-01	78.378	NA	Zm00001eb203340_P004	78.378	1.37e-78	2.09e-93	within	3806	ID=Aco008839.v3;Name=Aco008839	notfound	-
408	Locus_5906_Transcript_1/1_Confidence_1.000_Length_759	Aco002569.1	100	5.38e-110	XP_020087602.1	100	1.14e-109	OAY77352.1	100	6.33e-110	AT5G52840.1	75.287	3.9e-77	Os03t0313000-01	76.163	NA	Zm00001eb395850_P002	75.581	9.23e-76	6.33e-110	within	3778	ID=Aco002569.v3;Name=Aco002569	notfound	-
409	Locus_1153_Transcript_2/3_Confidence_0.727_Length_794	Aco018139.1	94.313	9.69e-140	XP_020100409.1	98.095	1.37e-150	OAY76305.1	99.524	4.14e-154	AT1G49820.1	70.531	1.53e-108	Os04t0669800-01	76.214	NA	Zm00001eb433310_P004	73.301	4.67e-111	4.14e-154	within	3775	ID=Aco018139.v3;Name=Aco018139	notfound	-
410	Locus_4099_Transcript_2/2_Confidence_1.000_Length_789	Aco016209.1	99.618	1.61e-162	XP_020106369.1	99.608	5.27e-157	OAY76325.1	90.303	3.35e-84	AT5G13410.1	76.355	5.35e-94	Os07t0133700-01	80.198	NA	Zm00001eb040970_P007	78.241	8.65e-103	8.65e-103	within	3770	ID=Aco016209.v3;Name=Aco016209	notfound	-
411	Locus_15455_Transcript_1/2_Confidence_1.000_Length_775	Aco010586.1	99.123	3.79e-55	XP_020091411.1	99.115	8.01e-55	OAY68089.1	99.115	4.47e-55	AT4G28730.1	77.885	4.02e-37	Os08t0565800-02	80.392	NA	Zm00001eb175620_P002	80	1.04e-40	4.47e-55	within	3751	ID=Aco010586.v3;Name=Aco010586	notfound	-
412	Locus_54084_Transcript_1/1_Confidence_1.000_Length_759	Aco016001.1	89.175	2.58e-126	XP_020084204.1	100	6.26e-145	OAY72891.1	99.487	2.18e-144	AT3G49010.3	82.199	2.47e-118	Os06t0115500-01	88.205	NA	Zm00001eb282960_P002	86.667	2.55e-125	2.18e-144	within	3739	ID=Aco017261.v3;Name=Aco017261	notfound	-
413	Locus_16484_Transcript_2/2_Confidence_1.000_Length_779	Aco021340.1	100	7.78e-111	XP_020108868.1	100	3.5e-110	OAY66619.1	84.444	8.21e-89	AT2G48150.1	77.381	5.64e-83	Os03t0358100-01	79.762	NA	Zm00001eb394400_P002	83.041	3.68e-90	3.68e-90	within	3720	ID=Aco021340.v3;Name=Aco021340	notfound	-
414	Locus_15455_Transcript_2/2_Confidence_1.000_Length_772	Aco010586.1	98.198	2.54e-62	XP_020091411.1	98.182	5.37e-62	OAY78341.1	100	6.3e-64	AT2G20270.1	76	3.17e-42	Os08t0565800-02	81.373	NA	Zm00001eb038620_P001	82.353	6.4e-50	6.3e-64	within	3698	ID=Aco010586.v3;Name=Aco010586	notfound	-
415	Locus_24600_Transcript_3/5_Confidence_0.143_Length_748	Aco009165.1	98.913	9.11e-61	XP_020112469.1	100	4.08e-61	OAY81563.1	41.975	2.11e-14	AT4G35770.1	63.736	3.09e-38	Os06t0725000-01	71.429	NA	Zm00001eb228330_P002	74.725	3.4e-42	3.4e-42	overlap5	3688	ID=Aco009165.v3;Name=Aco009165	notfound	-
416	Locus_23292_Transcript_1/1_Confidence_1.000_Length_757	Aco003415.1	100	4.25e-171	XP_020107087.1	100	6.52e-171	OAY63881.1	100	3.64e-171	AT3G25530.1	79.399	7.78e-134	Os02t0562700-01	84.979	NA	Zm00001eb182460_P002	84.979	1.32e-147	3.64e-171	within	3680	ID=Aco003415.v3;Name=Aco003415	notfound	-
417	Locus_24140_Transcript_1/1_Confidence_1.000_Length_759	Aco031054.1	100	6.4e-40	XP_020098868.1	99.333	7.81e-94	OAY72378.1	100	6.4e-42	AT1G68300.1	53.061	2.01e-47	Os01t0511100-01	54.839	NA	Zm00001eb157170_P001	53.503	1.83e-52	1.83e-52	within	3674	ID=Aco031054.v3;Name=Aco031054	notfound	-
418	Locus_27334_Transcript_1/1_Confidence_1.000_Length_755	Aco009551.1	99.432	1.07e-100	XP_020079919.1	99.429	4.27e-100	OAY85697.1	98.462	1.07e-114	AT1G22450.1	85.507	2.11e-44	Os03t0390400-01	56.818	NA	Zm00001eb018980_P001	57.714	3.82e-47	1.07e-114	within	3666	ID=Aco009551.v3;Name=Aco009551	notfound	-
419	Locus_23156_Transcript_1/1_Confidence_1.000_Length_757	Aco002895.1	98.947	4.8e-124	XP_020091077.1	98.942	6.27e-124	OAY79275.1	100	6.52e-126	AT5G53400.1	79.167	1.18e-95	Os06t0231300-01	83.626	NA	Zm00001eb279760_P002	82.941	6.92e-107	6.52e-126	within	3647	ID=Aco002895.v3;Name=Aco002895	notfound	-
420	Locus_1742_Transcript_1/2_Confidence_0.500_Length_742	Aco006376.1	100	1.93e-70	XP_020102547.1	100	4.08e-70	OAY70849.1	100	2.27e-70	AT3G55280.1	86.29	1.01e-56	Os01t0348700-01	86.4	NA	Zm00001eb425920_P001	89.344	2.78e-58	2.27e-70	within	3635	ID=Aco006376.v3;Name=Aco006376	notfound	-
421	Locus_44583_Transcript_1/1_Confidence_1.000_Length_764	Aco007380.1	99.588	4.08e-177	XP_020113528.1	99.588	6.26e-177	OAY80210.1	99.588	9.39e-178	AT3G10670.1	73.333	2.1e-127	Os03t0332700-01	73.14	NA	Zm00001eb015880_P001	78.099	1.71e-139	9.39e-178	within	3632	ID=Aco007380.v3;Name=Aco007380	notfound	-
422	Locus_1742_Transcript_2/2_Confidence_0.500_Length_742	Aco006376.1	100	1.93e-70	XP_020102547.1	100	4.08e-70	OAY70849.1	100	2.27e-70	AT3G55280.1	86.29	1.01e-56	Os01t0348700-01	86.4	NA	Zm00001eb425920_P001	89.344	2.78e-58	2.27e-70	within	3626	ID=Aco006376.v3;Name=Aco006376	notfound	-
423	Locus_23857_Transcript_1/2_Confidence_1.000_Length_752	Aco013856.1	100	3.09e-85	XP_020093253.1	100	6.53e-85	OAY80022.1	100	3.64e-85	AT5G62300.1	80.992	6.65e-67	Os03t0249400-01	90.083	NA	Zm00001eb398590_P001	87.603	1.03e-68	3.64e-85	within	3614	ID=Aco013861.v3;Name=Aco013861	notfound	-
424	Locus_19228_Transcript_1/1_Confidence_1.000_Length_738	Aco012709.1	99.184	0	XP_020089470.1	99.184	0	OAY73379.1	97.403	1.54e-167	AT4G23180.1	59.259	7.74e-101	Os02t0710500-01	80	NA	Zm00001eb252380_P001	78.776	8.98e-142	1.54e-167	within	3580	ID=Aco012709.v3;Name=Aco012709	notfound	-
425	Locus_2658_Transcript_1/1_Confidence_1.000_Length_748	Aco022715.1	88.095	4.79e-81	XP_020086012.1	95.475	5.01e-120	OAY81164.1	100	1.29e-71	AT4G21860.4	85.366	2.37e-75	Os05t0404200-02	87.302	NA	Zm00001eb349870_P001	88.525	1.62e-79	1.62e-79	within	3576	ID=Aco020550.v3;Name=Aco020550	notfound	-
426	Locus_7893_Transcript_1/1_Confidence_1.000_Length_730	Aco012329.1	98.701	3.23e-96	XP_020104621.1	98.693	9.79e-96	OAY67240.1	100	3.42e-97	AT5G67590.1	79.032	1.82e-67	Os07t0585800-01	74.684	NA	Zm00001eb108030_P001	88.8	6.66e-82	3.42e-97	within	3552	ID=Aco012329.v3;Name=Aco012329	notfound	-
427	Locus_26115_Transcript_2/2_Confidence_1.000_Length_714	Aco023642.1	99.286	1.19e-75	XP_020113215.1	100	8.15e-83	NoHit	NA	NA	AT1G07830.1	83.636	1.94e-66	Os06t0128500-01	73.793	NA	Zm00001eb378540_P001	82.883	1.34e-62	1.94e-66	within	3522	ID=Aco023642.v3;Name=Aco023642	notfound	-
428	Locus_1502_Transcript_1/1_Confidence_1.000_Length_711	Aco009939.1	100	1.35e-156	XP_020097549.1	100	2.09e-156	OAY84427.1	100	8.61e-157	AT2G25970.1	61.2	1.95e-80	Os08t0110800-03	60.355	NA	Zm00001eb239890_P001	62.547	1.86e-89	8.61e-157	within	3505	ID=Aco009939.v3;Name=Aco009939	notfound	-
429	Locus_6231_Transcript_1/1_Confidence_1.000_Length_689	Aco020410.1	100	1.04e-113	XP_020092906.1	100	1.6e-113	OAY64082.1	100	8.93e-114	AT5G23250.3	94.828	6.84e-108	Os07t0577700-01	95.402	NA	Zm00001eb325420_P002	96.552	1.31e-108	8.93e-114	within	3406	ID=Aco020410.v3;Name=Aco020410	notfound	-
430	Locus_4305_Transcript_1/1_Confidence_1.000_Length_693	Aco005782.1	99.32	4.21e-103	XP_020098791.1	99.315	8.9e-103	OAY66938.1	99.315	4.96e-103	AT4G29410.1	75.524	2.24e-74	Os01t0706500-00	84.028	NA	Zm00001eb294420_P003	80.42	4.03e-82	4.96e-103	within	3399	ID=Aco005782.v3;Name=Aco005782	notfound	-
431	Locus_2719_Transcript_1/1_Confidence_1.000_Length_714	Aco011862.1	96.855	4.66e-95	XP_020094682.1	96.855	7.16e-95	OAY85338.1	96.855	5.47e-94	AT1G42960.1	85.294	5.47e-36	Os12t0583400-01	42.029	NA	NoHit	NA	NA	5.47e-94	contains	3396	ID=Aco016668.v3;Name=Aco016668	notfound	-
432	Locus_85_Transcript_2/3_Confidence_0.688_Length_684	Aco002827.1	99.559	1.63e-168	XP_020108354.1	99.559	1.97e-168	OAY79252.1	99.559	1.39e-168	AT1G07920.1	95.595	1.68e-162	Os03t0177400-02	97.797	NA	Zm00001eb346230_P001	97.357	9.18e-166	1.39e-168	within	3358	ID=Aco002827.v3;Name=Aco002827	notfound	-
433	Locus_331_Transcript_1/1_Confidence_1.000_Length_695	Aco018423.1	99.522	1.9e-154	XP_020099289.1	99.522	2.93e-154	OAY76163.1	99.522	1.63e-154	AT5G37600.1	91.388	5.1e-143	Os02t0735200-03	89.952	NA	Zm00001eb253820_P001	89.952	1.8e-141	1.63e-154	overlap5	3330	ID=Aco018423.v3;Name=Aco018423	notfound	-
434	Locus_23_Transcript_2/4_Confidence_0.824_Length_672	Aco017215.1	97.368	2.54e-75	XP_020108180.1	100	5.22e-98	OAY62804.1	100	2.91e-98	AT5G10860.1	72.662	5.14e-71	Os03t0737000-03	75.54	NA	Zm00001eb056450_P003	77.536	2.68e-76	2.91e-98	within	3313	ID=Aco017215.v3;Name=Aco017215	notfound	-
435	Locus_28917_Transcript_1/1_Confidence_1.000_Length_658	Aco022040.1	100	4.28e-124	XP_020112258.1	100	9.05e-124	OAY68645.1	100	5.05e-124	AT3G48330.3	76.19	3.78e-97	Os04t0481400-02	84.024	NA	Zm00001eb176270_P001	79.167	1.7e-98	5.05e-124	within	3237	ID=Aco022040.v3;Name=Aco022040	notfound	-
436	Locus_47914_Transcript_1/1_Confidence_1.000_Length_658	Aco011958.1	98.83	1.01e-100	XP_020084598.1	98.824	8.06e-101	OAY70681.1	98.561	2.78e-76	AT2G17120.1	41.732	1.92e-11	Os03t0133400-01	48.538	NA	Zm00001eb002690_P001	45.665	6.35e-26	2.78e-76	within	3181	ID=Aco011958.v3;Name=Aco011958	notfound	-
437	Locus_582_Transcript_2/4_Confidence_0.789_Length_664	Aco007857.1	100	8.79e-11	XP_020111424.1	100	1.39e-10	OAY76554.1	100	9.04e-11	NoHit	NA	NA	Os01t0963600-01	79.167	NA	Zm00001eb131480_P001	79.167	4.37e-06	9.04e-11	within	3171	ID=Aco007857.v3;Name=Aco007857	notfound	-
438	Locus_33299_Transcript_1/1_Confidence_1.000_Length_640	Aco002040.1	97.248	4.46e-41	XP_020087626.1	97.248	6.88e-41	OAY64916.1	100	2.16e-41	AT3G59840.1	79.365	5.67e-30	Os05t0500450-00	78.125	NA	NoHit	NA	NA	2.16e-41	contains	3155	ID=Aco002040.v3;Name=Aco002040	notfound	-
439	Locus_4235_Transcript_1/1_Confidence_1.000_Length_647	Aco002469.1	99.01	1.9e-56	XP_020087544.1	99.01	2.92e-56	OAY65165.1	100	2.19e-57	AT3G05560.1	86.139	3.86e-47	Os07t0674200-01	91.089	NA	Zm00001eb394940_P001	88.119	2.72e-50	2.19e-57	within	3135	ID=Aco002469.v3;Name=Aco002469	TransdecoderMatch	AGALGDAVTVTR
440	Locus_14066_Transcript_1/1_Confidence_1.000_Length_640	Aco025707.1	100	5.27e-39	XP_020082727.1	100	1.12e-38	OAY70829.1	99.123	5.68e-67	AT1G01170.1	82.143	1.16e-28	Os06t0114500-01	86.441	NA	Zm00001eb268970_P001	87.234	1.2e-23	5.68e-67	within	3099	ID=Aco013178.v3;Name=Aco013178	notfound	-
441	Locus_1835_Transcript_2/4_Confidence_0.429_Length_630	Aco004594.1	98.374	6.7e-79	XP_020088629.1	98.374	1.05e-78	OAY78372.1	95.312	1.82e-80	AT2G14120.1	72.603	1.88e-29	Os01t0920400-01	68.421	NA	Zm00001eb364470_P002	64.655	9e-43	1.82e-80	within	3062	ID=Aco004594.v3;Name=Aco004594	notfound	-
442	Locus_1092_Transcript_1/1_Confidence_1.000_Length_610	Aco013732.1	100	3.16e-69	XP_020101099.1	100	2.56e-69	OAY69118.1	100	1.43e-69	AT3G22480.1	62.5	1.4e-40	Os12t0485800-01	71.569	NA	Zm00001eb114150_P001	74.257	9.5e-49	1.43e-69	overlap3	3050	ID=Aco013732.v3;Name=Aco013732	notfound	-
443	Locus_3844_Transcript_1/2_Confidence_1.000_Length_636	Aco015866.1	95.652	3.96e-126	XP_020091559.1	97.79	4.43e-130	OAY82113.1	99.448	1.29e-132	AT5G65840.1	72.472	7.67e-97	Os03t0729200-02	85.556	NA	Zm00001eb215580_P006	83.889	1.21e-111	1.29e-132	within	3032	ID=Aco015866.v3;Name=Aco015866	notfound	-
444	Locus_1366_Transcript_1/1_Confidence_1.000_Length_624	Aco007729.1	100	1.75e-95	XP_020094386.1	100	3.69e-95	OAY74914.1	100	1.59e-95	AT5G03300.3	78.676	9.51e-77	Os04t0518000-01	89.706	NA	Zm00001eb077250_P003	90.441	1.68e-86	1.59e-95	within	2990	ID=Aco007729.v3;Name=Aco007729	notfound	-
445	Locus_41296_Transcript_1/1_Confidence_1.000_Length_602	Aco012545.1	98.039	1.68e-65	XP_020101204.1	99.01	2.35e-66	OAY84307.1	100	1.31e-65	AT2G38540.1	56.842	1.65e-27	Os11t0115350-01	61.29	NA	Zm00001eb406100_P001	64.13	1.03e-33	1.31e-65	within	2944	ID=Aco012545.v3;Name=Aco012545	notfound	-
446	Locus_6021_Transcript_1/1_Confidence_1.000_Length_602	Aco007908.1	100	4.53e-93	XP_020111717.1	100	6.01e-94	OAY64753.1	100	4.75e-93	AT1G77490.1	79.851	3.58e-70	Os12t0178100-01	89.286	NA	Zm00001eb082560_P002	86.607	9.21e-68	4.75e-93	within	2924	ID=Aco007908.v3;Name=Aco007908	notfound	-
447	Locus_24522_Transcript_1/1_Confidence_1.000_Length_590	Aco002897.1	99.038	1.71e-34	XP_020091076.1	99.029	3.63e-34	OAY79276.1	100	4.4e-35	NoHit	NA	NA	NoHit	NA	NA	NoHit	NA	NA	4.4e-35	within	2905	ID=Aco002897.v3;Name=Aco002897	notfound	-
448	Locus_4866_Transcript_1/1_Confidence_1.000_Length_589	Aco011872.1	100	3.18e-59	XP_020085525.1	100	6.72e-59	OAY72244.1	100	2.82e-59	AT2G46820.2	58.696	7.09e-27	Os10t0536500-01	53.226	NA	Zm00001eb320280_P001	72.222	3.76e-26	2.82e-59	within	2863	ID=Aco011872.v3;Name=Aco011872	notfound	-
449	Locus_15812_Transcript_1/3_Confidence_0.800_Length_575	Aco010959.1	97.906	1.34e-61	XP_020086412.1	100	1.92e-61	OAY72151.1	100	1.74e-61	AT2G28720.1	94.444	2.02e-58	Os03t0279000-00	96.629	NA	Zm00001eb099910_P001	85.965	2.27e-58	1.74e-61	within	2812	ID=Aco010959.v3;Name=Aco010959	notfound	-
450	Locus_32349_Transcript_1/2_Confidence_1.000_Length_570	Aco009301.1	100	2e-92	XP_020112340.1	100	4.23e-92	OAY71060.1	87.597	2.12e-79	AT4G02620.1	80.952	2.29e-74	Os02t0824700-01	86.822	NA	Zm00001eb330190_P001	86.822	5.35e-80	5.35e-80	within	2810	ID=Aco009301.v3;Name=Aco009301	notfound	-
451	Locus_1154_Transcript_4/4_Confidence_0.625_Length_575	Aco018139.1	98.953	1.77e-135	XP_020100407.1	98.953	2.47e-140	OAY63892.1	98.953	1.38e-140	AT1G49820.1	84.293	1.65e-124	Os04t0669800-01	76.963	NA	Zm00001eb433310_P003	77.487	3.87e-116	1.38e-140	within	2797	ID=Aco018139.v3;Name=Aco018139	notfound	-
452	Locus_18129_Transcript_1/1_Confidence_1.000_Length_582	Aco010550.1	100	8.91e-86	XP_020092175.1	100	6.4e-85	OAY80196.1	100	3.68e-85	AT1G32580.1	83.333	3.72e-71	Os06t0116600-01	83.721	NA	Zm00001eb269170_P001	83.721	1.18e-72	3.68e-85	within	2794	ID=Aco010550.v3;Name=Aco010550	notfound	-
453	Locus_45029_Transcript_1/1_Confidence_1.000_Length_566	Aco004702.1	99.153	4.49e-83	XP_020088416.1	99.145	4.13e-82	OAY81547.1	100	2.11e-83	AT3G07480.1	76.068	5.5e-64	Os09t0514600-00	92.308	NA	Zm00001eb102720_P002	90.598	4.39e-74	2.11e-83	overlap3	2794	ID=Aco004702.v3;Name=Aco004702	notfound	-
454	Locus_9235_Transcript_1/2_Confidence_1.000_Length_577	Aco004810.1	95.902	7.12e-50	XP_020089517.1	95.868	1.51e-49	OAY81101.1	100	1.88e-51	AT1G72170.1	55.789	4.44e-23	Os03t0840900-01	75.556	NA	Zm00001eb063990_P001	79.31	1.56e-31	1.88e-51	within	2792	ID=Aco004810.v3;Name=Aco004810	notfound	-
455	Locus_1980_Transcript_1/1_Confidence_1.000_Length_580	Aco012179.1	100	6.76e-90	XP_020109721.1	100	1.43e-89	OAY65205.1	96.124	1.31e-83	AT2G07340.1	74.219	2e-67	Os02t0462900-01	77.778	NA	Zm00001eb240760_P001	81.25	1.22e-74	1.31e-83	within	2773	ID=Aco012179.v3;Name=Aco012179	notfound	-
456	Locus_1154_Transcript_3/4_Confidence_0.625_Length_575	Aco018139.1	98.953	1.52e-135	XP_020100409.1	98.953	5.53e-141	OAY76305.1	98.953	6.01e-141	AT1G49820.1	83.77	6.99e-123	Os04t0669800-01	76.44	NA	Zm00001eb433310_P003	76.963	1.87e-114	6.01e-141	within	2757	ID=Aco018139.v3;Name=Aco018139	notfound	-
457	Locus_1154_Transcript_2/4_Confidence_0.625_Length_575	Aco018139.1	99.476	8.8e-136	XP_020100409.1	99.476	4.4e-141	OAY76305.1	99.476	4.48e-141	AT1G49820.1	83.77	1.1e-123	Os04t0669800-01	76.44	NA	Zm00001eb433310_P003	76.963	3.15e-115	4.48e-141	within	2734	ID=Aco018139.v3;Name=Aco018139	notfound	-
458	Locus_3497_Transcript_1/2_Confidence_1.000_Length_559	Aco001597.1	100	3.86e-135	XP_020108007.1	100	6.11e-130	NoHit	NA	NA	AT3G02560.1	78.652	2.22e-103	Os03t0297100-01	86.517	NA	Zm00001eb013750_P003	87.079	2.55e-116	2.55e-116	overlap3	2702	ID=Aco001597.v3;Name=Aco001597	notfound	-
459	Locus_3497_Transcript_2/2_Confidence_1.000_Length_559	Aco001597.1	100	3.86e-135	XP_020108007.1	100	6.11e-130	NoHit	NA	NA	AT3G02560.1	78.652	2.22e-103	Os03t0297100-01	86.517	NA	Zm00001eb013750_P003	87.079	2.55e-116	2.55e-116	within	2702	ID=Aco001597.v3;Name=Aco001597	notfound	-
460	Locus_9235_Transcript_2/2_Confidence_1.000_Length_547	Aco004810.1	95.192	9.14e-37	XP_020089517.1	95.192	1.41e-36	OAY81101.1	100	1.78e-38	AT1G72170.1	71.642	1.39e-22	Os03t0840900-01	79.73	NA	Zm00001eb063990_P001	83.784	5.45e-29	1.78e-38	within	2639	ID=Aco004810.v3;Name=Aco004810	notfound	-
461	Locus_6505_Transcript_1/1_Confidence_1.000_Length_533	Aco009588.1	100	8.24e-122	XP_020093525.1	100	1.27e-121	OAY71408.1	100	7.11e-122	AT5G64860.1	66.857	3.11e-80	Os07t0627000-01	78.161	NA	Zm00001eb328070_P001	75.287	1.72e-88	7.11e-122	within	2577	ID=Aco009588.v3;Name=Aco009588	notfound	-
462	Locus_15812_Transcript_3/3_Confidence_0.800_Length_542	Aco010959.1	100	1.4e-60	XP_020086412.1	100	1.68e-62	OAY72151.1	100	1.64e-62	AT2G28720.1	94.444	1.15e-58	Os03t0279000-00	87.069	NA	Zm00001eb099910_P001	86.087	7.71e-58	1.64e-62	within	2574	ID=Aco010959.v3;Name=Aco010959	notfound	-
463	Locus_23850_Transcript_1/1_Confidence_1.000_Length_528	Aco026501.1	100	1.15e-37	XP_020109060.1	100	2.44e-37	OAY76396.1	99.074	1.23e-37	AT5G24510.1	68.519	2.93e-22	Os08t0116500-01	65.741	NA	Zm00001eb260880_P002	67.593	1.77e-26	1.23e-37	within	2569	ID=Aco026501.v3;Name=Aco026501	notfound	-
464	Locus_31651_Transcript_1/1_Confidence_1.000_Length_513	Aco004909.1	88.235	4.03e-23	XP_020091596.1	99.412	6.42e-121	OAY75966.1	36.875	1.39e-18	AT2G14850.1	48.333	1.23e-27	Os03t0762700-01	50	NA	Zm00001eb134850_P001	43.662	1.27e-31	1.27e-31	overlap5	2547	ID=Aco004909.v3;Name=Aco004909	notfound	-
465	Locus_23_Transcript_4/4_Confidence_0.824_Length_508	Aco017215.1	97.368	1.62e-76	XP_020108180.1	100	9.36e-110	OAY62804.1	100	5.22e-110	AT5G10860.1	74.51	5.61e-82	Os03t0737000-03	75.163	NA	Zm00001eb056450_P003	78.289	8.42e-87	5.22e-110	within	2475	ID=Aco017215.v3;Name=Aco017215	notfound	-
466	Locus_22914_Transcript_1/1_Confidence_1.000_Length_509	Aco002718.1	54.688	9.81e-33	XP_020083312.1	98.204	2.05e-78	OAY81968.1	51.515	5.4e-42	AT3G48690.1	40.244	8.51e-28	Os06t0214850-00	53.614	NA	Zm00001eb373120_P001	46.286	7.52e-37	5.4e-42	within	2453	ID=Aco001296.v3;Name=Aco001296	notfound	-
467	Locus_2479_Transcript_1/1_Confidence_1.000_Length_489	Aco010566.1	100	2.7e-53	XP_020092699.1	100	5.73e-53	OAY83631.1	96.923	2.38e-42	AT4G34290.1	65.333	9.05e-29	Os03t0761000-01	58.974	NA	Zm00001eb231120_P001	56.962	2.26e-28	2.38e-42	within	2439	ID=Aco010566.v3;Name=Aco010566	notfound	-
468	Locus_19960_Transcript_1/1_Confidence_1.000_Length_503	Aco019103.1	95.614	1.78e-68	XP_020091197.1	95.614	2.74e-68	OAY64021.1	100	1.85e-69	AT1G72510.1	48.387	1.42e-29	Os06t0199402-00	61.458	NA	Zm00001eb373920_P001	66.667	5.37e-33	1.85e-69	overlap3	2417	ID=Aco019103.v3;Name=Aco019103	notfound	-
469	Locus_39878_Transcript_1/1_Confidence_1.000_Length_477	Aco008511.1	100	2.57e-97	XP_020095202.1	100	4.03e-97	OAY84036.1	100	8.84e-98	AT3G29320.1	79.747	2.41e-76	Os03t0758100-01	82.353	NA	Zm00001eb057840_P004	84.713	3.78e-77	8.84e-98	within	2354	ID=Aco008511.v3;Name=Aco008511	notfound	-
470	Locus_6017_Transcript_1/1_Confidence_1.000_Length_488	Aco002915.1	86.022	1.64e-58	XP_020091203.1	99.379	1.74e-63	OAY79163.1	86.559	2.3e-66	AT1G79280.3	42.857	7.44e-19	NoHit	NA	NA	Zm00001eb194730_P009	57.851	2.39e-27	2.3e-66	within	2336	ID=Aco002915.v3;Name=Aco002915	notfound	-
471	Locus_18541_Transcript_1/1_Confidence_1.000_Length_487	Aco010952.1	96.053	5.59e-75	XP_020086394.1	96.053	1.34e-77	OAY72188.1	100	9.79e-80	AT5G48540.1	39.024	2e-28	Os05t0112800-01	54.198	NA	Zm00001eb012570_P001	54.815	3.46e-40	9.79e-80	overlap5	2331	ID=Aco010952.v3;Name=Aco010952	notfound	-
472	Locus_4318_Transcript_1/1_Confidence_1.000_Length_472	Aco018024.1	100	4.44e-81	XP_020098473.1	100	1.1e-80	OAY83161.1	100	6.12e-81	AT4G10040.1	90.991	5.39e-73	Os05t0420600-01	95.495	NA	Zm00001eb145520_P001	93.694	7.6e-76	6.12e-81	within	2305	ID=Aco018024.v3;Name=Aco018024	notfound	-
473	Locus_45023_Transcript_1/1_Confidence_1.000_Length_480	Aco002895.1	100	6.27e-28	XP_020091077.1	100	9.8e-28	OAY79275.1	100	5.76e-28	NoHit	NA	NA	Os02t0743800-01	50	NA	Zm00001eb372220_P005	41.791	0.003	5.76e-28	within	2303	ID=Aco002895.v3;Name=Aco002895	notfound	-
474	Locus_23723_Transcript_1/1_Confidence_1.000_Length_460	Aco006719.1	100	9.15e-106	XP_020095067.1	100	1.41e-105	OAY85147.1	98.4	6.57e-84	AT3G50820.1	84.211	6.81e-91	Os01t0501800-01	92.105	NA	Zm00001eb226060_P002	89.474	2.64e-95	2.64e-95	within	2265	ID=Aco006719.v3;Name=Aco006719	notfound	-
475	Locus_29042_Transcript_1/1_Confidence_1.000_Length_465	Aco001740.1	100	5.84e-46	XP_020108831.1	100	9.01e-46	OAY81757.1	100	5.03e-46	AT3G55280.1	78.788	2.31e-29	Os01t0348700-01	85.294	NA	Zm00001eb078210_P003	81.69	5.4e-33	5.03e-46	within	2265	ID=Aco001740.v3;Name=Aco001740	notfound	-
476	Locus_37874_Transcript_1/1_Confidence_1.000_Length_449	Aco016905.1	100	2.71e-76	XP_020083520.1	100	2.58e-76	OAY66742.1	97.315	2.03e-74	AT5G11000.1	36.735	1.69e-24	Os09t0416600-02	50	NA	Zm00001eb179870_P002	43.919	9.04e-28	2.03e-74	within	2245	ID=Aco016905.v3;Name=Aco016905	notfound	-
477	Locus_8711_Transcript_1/1_Confidence_1.000_Length_432	Aco012365.1	99.301	1.35e-92	XP_020101838.1	99.301	2.08e-92	OAY65244.1	99.301	1.21e-92	AT4G24220.1	61.111	1.69e-55	Os03t0436400-03	59.155	NA	Zm00001eb020590_P001	61.972	1.79e-45	1.21e-92	within	2142	ID=Aco012365.v3;Name=Aco012365	notfound	-
478	Locus_614_Transcript_1/1_Confidence_1.000_Length_431	Aco009813.1	100	4e-94	XP_020097545.1	100	2.75e-94	OAY83001.1	100	1.74e-94	AT3G16000.1	45.333	1.87e-11	Os01t0180300-01	52.326	NA	Zm00001eb122200_P003	38.235	2.34e-17	1.74e-94	within	2113	ID=Aco009813.v3;Name=Aco009813	notfound	-
479	Locus_36273_Transcript_1/1_Confidence_1.000_Length_434	Aco008360.1	100	5.09e-70	XP_020109055.1	100	7.84e-70	OAY71495.1	100	4.37e-70	AT1G31160.1	83.562	1.19e-38	Os03t0322500-01	75.342	NA	Zm00001eb274290_P001	78.505	2.79e-42	4.37e-70	within	2092	ID=Aco008360.v3;Name=Aco008360	notfound	-
480	Locus_37501_Transcript_1/1_Confidence_1.000_Length_439	Aco009793.1	82.524	3.53e-53	XP_020098070.1	99.02	8.31e-72	OAY76384.1	100	2.9e-72	AT5G23310.1	67.647	7.46e-49	Os06t0143000-01	72.549	NA	Zm00001eb270380_P001	74.51	2.48e-53	2.9e-72	within	2087	ID=Aco009793.v3;Name=Aco009793	notfound	-
481	Locus_26316_Transcript_2/2_Confidence_1.000_Length_433	Aco023647.1	100	2.79e-64	XP_020115323.1	57.647	3.21e-24	OAY77780.1	100	6.35e-63	AT2G01190.1	64.407	1.58e-38	Os01t0139200-01	75.862	NA	Zm00001eb335590_P001	79.646	2.04e-54	6.35e-63	within	2076	ID=Aco023647.v3;Name=Aco023647	notfound	-
																			notAligned	143
																			Aligned	338
																			nogene	7
																			within	237
																			contains	18
																			overlap3	43
																			overlap5	33
																			gene match	331
																			unmatch to gene	7

## Sheet: exonerate-locus-mappings-new
Locus_18688_Transcript_1/1_Confidence_1.000_Length_1254	LG01	20976805 -> 20980901	6171	m1	overlap3	-	LG01	phytozomev10	gene	20976637	20980900	.	-	.	ID=Aco018592.v3;Name=Aco018592
Locus_11226_Transcript_1/1_Confidence_1.000_Length_1081	LG03	13506615 -> 13508584	5372	m1	within	+	LG03	phytozomev10	gene	13504924	13510579	.	+	.	ID=Aco011916.v3;Name=Aco011916
Locus_1273_Transcript_1/1_Confidence_1.000_Length_1681	LG03	13826666 -> 13830203	8295	m1	within	-	LG03	phytozomev10	gene	13826114	13830928	.	-	.	ID=Aco011952.v3;Name=Aco011952
Locus_16105_Transcript_1/1_Confidence_1.000_Length_703	LG03	11849991 -> 11852681	3398	m1	within	+	LG03	phytozomev10	gene	11849168	11853399	.	+	.	ID=Aco015604.v3;Name=Aco015604
Locus_1809_Transcript_1/1_Confidence_1.000_Length_1046	LG04	2110781 -> 2111826	5213	m1	overlap3	+	LG04	phytozomev10	gene	2110618	2111607	.	+	.	ID=Aco002366.v3;Name=Aco002366
Locus_15812_Transcript_3/3_Confidence_0.800_Length_542	LG04	14809082 -> 14809657	2574	m1	within	+	LG04	phytozomev10	gene	14808966	14809661	.	+	.	ID=Aco010959.v3;Name=Aco010959
Locus_15812_Transcript_1/3_Confidence_0.800_Length_575	LG04	14809082 -> 14809657	2812	m1	within	+	LG04	phytozomev10	gene	14808966	14809661	.	+	.	ID=Aco010959.v3;Name=Aco010959
Locus_1568_Transcript_1/4_Confidence_0.636_Length_2089	LG04	3649731 -> 3653880	10378	m1	within	-	LG04	phytozomev10	gene	3648436	3654066	.	-	.	ID=Aco002179.v3;Name=Aco002179
Locus_18541_Transcript_1/1_Confidence_1.000_Length_487	LG04	14853740 -> 14854298	2331	m1	overlap5	+	LG04	phytozomev10	gene	14853742	14857105	.	+	.	ID=Aco010952.v3;Name=Aco010952
Locus_1568_Transcript_4/4_Confidence_0.727_Length_2208	LG04	3648611 -> 3653880	10958	m1	within	-	LG04	phytozomev10	gene	3648436	3654066	.	-	.	ID=Aco002179.v3;Name=Aco002179
Locus_1568_Transcript_2/4_Confidence_0.364_Length_929	LG04	3648611 -> 3650540	4613	m1	within	-	LG04	phytozomev10	gene	3648436	3654066	.	-	.	ID=Aco002179.v3;Name=Aco002179
Locus_1752_Transcript_1/1_Confidence_1.000_Length_2732	LG05	108565 -> 310446	13401	m26	overlap5	-	LG05	phytozomev10	gene	302816	311585	.	-	.	ID=Aco014293.v3;Name=Aco014293
Locus_11487_Transcript_2/2_Confidence_1.000_Length_1604	LG05	2639837 -> 2643549	7756	m2	within	+	LG05	phytozomev10	gene	2639690	2643620	.	+	.	ID=Aco004362.v3;Name=Aco004362
Locus_11487_Transcript_1/2_Confidence_1.000_Length_1596	LG05	2639837 -> 2643539	7669	m2	within	+	LG05	phytozomev10	gene	2639690	2643620	.	+	.	ID=Aco004362.v3;Name=Aco004362
Locus_1838_Transcript_1/1_Confidence_1.000_Length_3003	LG05	612173 -> 618334	14814	m1	within	-	LG05	phytozomev10	gene	612100	618372	.	-	.	ID=Aco014341.v3;Name=Aco014341
Locus_1310_Transcript_2/2_Confidence_1.000_Length_2587	LG05	302820 -> 309972	12750	m1	within	-	LG05	phytozomev10	gene	302816	311585	.	-	.	ID=Aco014293.v3;Name=Aco014293
Locus_1835_Transcript_4/4_Confidence_0.429_Length_2434	LG05	4256268 -> 4264360	11675	m1	within	-	LG05	phytozomev10	gene	4255945	4264569	.	-	.	ID=Aco004594.v3;Name=Aco004594
Locus_1835_Transcript_2/4_Confidence_0.429_Length_630	LG05	4256268 -> 4257208	3062	m1	within	-	LG05	phytozomev10	gene	4255945	4264569	.	-	.	ID=Aco004594.v3;Name=Aco004594
Locus_12919_Transcript_1/1_Confidence_1.000_Length_1348	LG05	4970232 -> 4976279	6459	m1	within	+	LG05	phytozomev10	gene	4970176	4976407	.	+	.	ID=Aco004676.v3;Name=Aco004676
Locus_17772_Transcript_1/1_Confidence_1.000_Length_1865	LG06	8973497 -> 8975362	9325	m1	overlap5	-	LG06	phytozomev10	gene	8973913	8976045	.	-	.	ID=Aco019115.v3;Name=Aco019115
Locus_1619_Transcript_1/1_Confidence_1.000_Length_1887	LG06	13380290 -> 13384974	9324	m1	within	+	LG06	phytozomev10	gene	13379694	13385178	.	+	.	ID=Aco003031.v3;Name=Aco003031
Locus_11105_Transcript_6/6_Confidence_0.667_Length_1006	LG06	12971319 -> 12973033	4869	m1	within	-	LG06	phytozomev10	gene	12971132	12973152	.	-	.	ID=Aco002976.v3;Name=Aco002976
Locus_11105_Transcript_5/6_Confidence_0.667_Length_1103	LG06	12971319 -> 12973033	5361	m1	within	-	LG06	phytozomev10	gene	12971132	12973152	.	-	.	ID=Aco002976.v3;Name=Aco002976
Locus_11105_Transcript_3/6_Confidence_0.667_Length_1096	LG06	12971319 -> 12973033	5321	m1	within	-	LG06	phytozomev10	gene	12971132	12973152	.	-	.	ID=Aco002976.v3;Name=Aco002976
Locus_1880_Transcript_2/2_Confidence_1.000_Length_1253	LG07	2786023 -> 2788670	6167	m1	within	+	LG07	phytozomev10	gene	2777483	2790206	.	+	.	ID=Aco005188.v3;Name=Aco005188
Locus_1728_Transcript_1/2_Confidence_1.000_Length_1057	LG07	711464 -> 713535	5181	m1	within	+	LG07	phytozomev10	gene	711110	714125	.	+	.	ID=Aco004906.v3;Name=Aco004906
Locus_1827_Transcript_1/2_Confidence_1.000_Length_1715	LG07	2126352 -> 2130098	8497	m1	within	+	LG07	phytozomev10	gene	2126338	2130190	.	+	.	ID=Aco005109.v3;Name=Aco005109
Locus_1331_Transcript_1/1_Confidence_1.000_Length_3319	LG07	3999528 -> 4007399	16112	m1	within	+	LG07	phytozomev10	gene	3999321	4007490	.	+	.	ID=Aco019823.v3;Name=Aco019823
Locus_10218_Transcript_3/3_Confidence_0.615_Length_1273	LG07	13105547 -> 13107662	6205	m1	within	-	LG07	phytozomev10	gene	13105364	13109396	.	-	.	ID=Aco010535.v3;Name=Aco010535
Locus_1880_Transcript_1/2_Confidence_1.000_Length_941	LG07	2786023 -> 2788358	4634	m1	within	+	LG07	phytozomev10	gene	2777483	2790206	.	+	.	ID=Aco005188.v3;Name=Aco005188
Locus_15455_Transcript_1/2_Confidence_1.000_Length_775	LG07	12725365 -> 12729232	3751	m1	within	+	LG07	phytozomev10	gene	12725258	12729260	.	+	.	ID=Aco010586.v3;Name=Aco010586
Locus_18129_Transcript_1/1_Confidence_1.000_Length_582	LG07	12992234 -> 12995428	2794	m1	within	+	LG07	phytozomev10	gene	12991906	12995790	.	+	.	ID=Aco010550.v3;Name=Aco010550
Locus_15455_Transcript_2/2_Confidence_1.000_Length_772	LG07	12725365 -> 12729232	3698	m1	within	+	LG07	phytozomev10	gene	12725258	12729260	.	+	.	ID=Aco010586.v3;Name=Aco010586
Locus_1366_Transcript_1/1_Confidence_1.000_Length_624	LG08	1561813 -> 1563795	2990	m1	within	+	LG08	phytozomev10	gene	1558728	1563942	.	+	.	ID=Aco007729.v3;Name=Aco007729
Locus_18648_Transcript_2/2_Confidence_1.000_Length_1536	LG08	876830 -> 880101	7480	m1	within	-	LG08	phytozomev10	gene	876805	880582	.	-	.	ID=Aco007635.v3;Name=Aco007635
Locus_18648_Transcript_1/2_Confidence_1.000_Length_1536	LG08	876830 -> 880101	7507	m1	within	-	LG08	phytozomev10	gene	876805	880582	.	-	.	ID=Aco007635.v3;Name=Aco007635
Locus_17561_Transcript_1/1_Confidence_1.000_Length_1113	LG08	762710 -> 766139	5471	m1	within	+	LG08	phytozomev10	gene	762619	766200	.	+	.	ID=Aco007617.v3;Name=Aco007617
Locus_1660_Transcript_4/4_Confidence_0.636_Length_2188	LG09	1602385 -> 1606833	10540	m0	nogene	na	na
Locus_1660_Transcript_2/4_Confidence_0.455_Length_1918	LG09	1602816 -> 1606833	9185	m0	nogene	na	na
Locus_1796_Transcript_1/1_Confidence_1.000_Length_817	LG09	2492963 -> 2497249	3991	m1	within	-	LG09	phytozomev10	gene	2492895	2497318	.	-	.	ID=Aco008793.v3;Name=Aco008793
Locus_1667_Transcript_3/3_Confidence_0.667_Length_2085	LG09	2788767 -> 2793623	10135	m1	within	+	LG09	phytozomev10	gene	2781286	2794822	.	+	.	ID=Aco008823.v3;Name=Aco008823
Locus_1667_Transcript_2/3_Confidence_0.667_Length_2109	LG09	2788767 -> 2793623	10134	m1	within	+	LG09	phytozomev10	gene	2781286	2794822	.	+	.	ID=Aco008823.v3;Name=Aco008823
Locus_18827_Transcript_1/1_Confidence_1.000_Length_1140	LG09	2480669 -> 2487265	5577	m2	overlap5	+	LG09	phytozomev10	gene	2487021	2488444	.	+	.	ID=Aco008792.v3;Name=Aco008792
Locus_17729_Transcript_1/1_Confidence_1.000_Length_860	LG09	12259035 -> 12262531	4216	m1	within	-	LG09	phytozomev10	gene	12258921	12262998	.	-	.	ID=Aco008933.v3;Name=Aco008933
Locus_1502_Transcript_1/1_Confidence_1.000_Length_711	LG10	1555002 -> 1557279	3505	m2	within	-	LG10	phytozomev10	gene	1550668	1557531	.	-	.	ID=Aco009939.v3;Name=Aco009939
Locus_1715_Transcript_1/1_Confidence_1.000_Length_1629	LG11	12015622 -> 12018534	7961	m1	within	+	LG11	phytozomev10	gene	12015620	12018540	.	+	.	ID=Aco005655.v3;Name=Aco005655
Locus_1050_Transcript_8/8_Confidence_0.667_Length_2753	LG12	7007205 -> 7025431	13473	m3	overlap5	+	LG12	phytozomev10	gene	7009559	7039101	.	+	.	ID=Aco022494.v3;Name=Aco022494
Locus_1050_Transcript_7/8_Confidence_0.630_Length_2478	LG12	7019939 -> 7025431	11941	m1	within	+	LG12	phytozomev10	gene	7009559	7039101	.	+	.	ID=Aco022494.v3;Name=Aco022494
Locus_1050_Transcript_5/8_Confidence_0.667_Length_2753	LG12	7007205 -> 7025431	13415	m3	overlap5	+	LG12	phytozomev10	gene	7009559	7039101	.	+	.	ID=Aco022494.v3;Name=Aco022494
Locus_1050_Transcript_4/8_Confidence_0.630_Length_2753	LG12	7007205 -> 7025431	13465	m3	overlap5	+	LG12	phytozomev10	gene	7009559	7039101	.	+	.	ID=Aco022494.v3;Name=Aco022494
Locus_1050_Transcript_1/8_Confidence_0.667_Length_2232	LG12	7007205 -> 7023578	10911	m3	overlap5	+	LG12	phytozomev10	gene	7009559	7039101	.	+	.	ID=Aco022494.v3;Name=Aco022494
Locus_19135_Transcript_1/1_Confidence_1.000_Length_1398	LG12	12008221 -> 12013179	6838	m2	overlap3	-	LG12	phytozomev10	gene	12007547	12008841	.	-	.	ID=Aco007462.v3;Name=Aco007462
Locus_1153_Transcript_2/3_Confidence_0.727_Length_794	LG12	10983038 -> 10987076	3775	m1	within	-	LG12	phytozomev10	gene	10967285	10989439	.	-	.	ID=Aco018139.v3;Name=Aco018139
Locus_1154_Transcript_4/4_Confidence_0.625_Length_575	LG12	10971061 -> 10973494	2797	m1	within	-	LG12	phytozomev10	gene	10967285	10989439	.	-	.	ID=Aco018139.v3;Name=Aco018139
Locus_1154_Transcript_3/4_Confidence_0.625_Length_575	LG12	10971061 -> 10989167	2757	m1	within	-	LG12	phytozomev10	gene	10967285	10989439	.	-	.	ID=Aco018139.v3;Name=Aco018139
Locus_1154_Transcript_2/4_Confidence_0.625_Length_575	LG12	10971061 -> 10973494	2734	m1	within	-	LG12	phytozomev10	gene	10967285	10989439	.	-	.	ID=Aco018139.v3;Name=Aco018139
Locus_141_Transcript_1/1_Confidence_1.000_Length_1440	LG13	2109889 -> 2115816	7011	m1	within	+	LG13	phytozomev10	gene	2109838	2115923	.	+	.	ID=Aco012553.v3;Name=Aco012553
Locus_1092_Transcript_1/1_Confidence_1.000_Length_610	LG13	10789633 -> 10790243	3050	m1	overlap3	+	LG13	phytozomev10	gene	10787291	10790194	.	+	.	ID=Aco013732.v3;Name=Aco013732
Locus_13591_Transcript_1/1_Confidence_1.000_Length_3467	LG14	454957 -> 463804	17112	m1	within	-	LG14	phytozomev10	gene	454718	463827	.	-	.	ID=Aco014852.v3;Name=Aco014852
Locus_1742_Transcript_2/2_Confidence_0.500_Length_742	LG14	2764966 -> 2767491	3626	m1	within	-	LG14	phytozomev10	gene	2764911	2767608	.	-	.	ID=Aco006376.v3;Name=Aco006376
Locus_1742_Transcript_1/2_Confidence_0.500_Length_742	LG14	2764966 -> 2767491	3635	m1	within	-	LG14	phytozomev10	gene	2764911	2767608	.	-	.	ID=Aco006376.v3;Name=Aco006376
Locus_1390_Transcript_1/1_Confidence_1.000_Length_1481	LG14	532415 -> 535160	7356	m1	within	+	LG14	phytozomev10	gene	532316	535226	.	+	.	ID=Aco014842.v3;Name=Aco014842
Locus_1876_Transcript_1/1_Confidence_1.000_Length_434	LG15	7605713 -> 7606147	2152	m3	overlap5	-	LG15	phytozomev10	gene	7605876	7607291	.	-	.	ID=Aco026224.v3;Name=Aco026224
Locus_19083_Transcript_1/1_Confidence_1.000_Length_2168	LG15	2504281 -> 2510246	10581	m1	within	-	LG15	phytozomev10	gene	2504072	2514411	.	-	.	ID=Aco003953.v3;Name=Aco003953
Locus_11697_Transcript_1/1_Confidence_1.000_Length_1379	LG16	10975850 -> 10979960	6770	m1	within	+	LG16	phytozomev10	gene	10972890	10980166	.	+	.	ID=Aco005843.v3;Name=Aco005843
Locus_1486_Transcript_1/1_Confidence_1.000_Length_1049	LG18	9020434 -> 9024195	5096	m1	within	+	LG18	phytozomev10	gene	9020107	9024415	.	+	.	ID=Aco001650.v3;Name=Aco001650
Locus_1795_Transcript_3/4_Confidence_0.611_Length_1782	LG18	9820429 -> 9823747	8619	m1	overlap3	-	LG18	phytozomev10	gene	9820370	9823708	.	-	.	ID=Aco001538.v3;Name=Aco001538
Locus_16484_Transcript_2/2_Confidence_1.000_Length_779	LG18	3587981 -> 3594020	3720	m1	within	-	LG18	phytozomev10	gene	3587816	3594070	.	-	.	ID=Aco021340.v3;Name=Aco021340
Locus_16484_Transcript_1/2_Confidence_1.000_Length_831	LG18	3587981 -> 3594070	4040	m1	within	-	LG18	phytozomev10	gene	3587816	3594070	.	-	.	ID=Aco021340.v3;Name=Aco021340
Locus_11440_Transcript_1/1_Confidence_1.000_Length_865	LG20	332095 -> 335582	4175	m1	within	-	LG20	phytozomev10	gene	331772	335772	.	-	.	ID=Aco019046.v3;Name=Aco019046
Locus_1649_Transcript_1/1_Confidence_1.000_Length_1869	LG20	10095434 -> 10100254	8938	m1	within	-	LG20	phytozomev10	gene	10095353	10100285	.	-	.	ID=Aco015262.v3;Name=Aco015262
Locus_12221_Transcript_1/1_Confidence_1.000_Length_1451	LG21	9280977 -> 9284410	7144	m1	overlap5	+	LG21	phytozomev10	gene	9281029	9284482	.	+	.	ID=Aco007955.v3;Name=Aco007955
Locus_1916_Transcript_3/3_Confidence_0.636_Length_920	LG21	208887 -> 211431	4517	m1	within	+	LG21	phytozomev10	gene	208813	212395	.	+	.	ID=Aco017793.v3;Name=Aco017793
Locus_18419_Transcript_1/1_Confidence_1.000_Length_1527	LG22	8906307 -> 8909721	7601	m1	within	-	LG22	phytozomev10	gene	8906013	8909948	.	-	.	ID=Aco009274.v3;Name=Aco009274
Locus_1119_Transcript_3/3_Confidence_0.800_Length_2011	LG22	439607 -> 444124	9645	m1	within	+	LG22	phytozomev10	gene	438602	444366	.	+	.	ID=Aco015991.v3;Name=Aco015991
Locus_1119_Transcript_2/3_Confidence_0.800_Length_2011	LG22	439607 -> 444124	9690	m1	within	+	LG22	phytozomev10	gene	438602	444366	.	+	.	ID=Aco015991.v3;Name=Aco015991
Locus_1119_Transcript_1/3_Confidence_0.800_Length_2011	LG22	439607 -> 444124	9672	m1	within	+	LG22	phytozomev10	gene	438602	444366	.	+	.	ID=Aco015991.v3;Name=Aco015991
Locus_1231_Transcript_2/2_Confidence_0.500_Length_2631	LG22	8181411 -> 8186528	13099	m1	overlap3	-	LG22	phytozomev10	gene	8181354	8186519	.	-	.	ID=Aco009176.v3;Name=Aco009176
Locus_1231_Transcript_1/2_Confidence_0.500_Length_2631	LG22	8181411 -> 8186528	13099	m1	overlap3	-	LG22	phytozomev10	gene	8181354	8186519	.	-	.	ID=Aco009176.v3;Name=Aco009176
Locus_1744_Transcript_1/1_Confidence_1.000_Length_1318	LG22	3543031 -> 3544349	6590	m1	within	+	LG22	phytozomev10	gene	3540317	3544445	.	+	.	ID=Aco023960.v3;Name=Aco023960
Locus_12202_Transcript_1/1_Confidence_1.000_Length_1927	LG22	9673846 -> 9678580	9325	m1	within	+	LG22	phytozomev10	gene	9673792	9678661	.	+	.	ID=Aco006906.v3;Name=Aco006906
Locus_1920_Transcript_1/1_Confidence_1.000_Length_2106	LG23	6464179 -> 6479746	10123	m1	overlap3	-	LG23	phytozomev10	gene	6464110	6479651	.	-	.	ID=Aco025044.v3;Name=Aco025044
Locus_1786_Transcript_2/2_Confidence_1.000_Length_3976	LG23	6539058 -> 6543033	19695	m1	overlap3	+	LG23	phytozomev10	gene	6538864	6542817	.	+	.	ID=Aco025048.v3;Name=Aco025048
Locus_1786_Transcript_1/2_Confidence_1.000_Length_3976	LG23	6539058 -> 6543033	19776	m1	overlap3	+	LG23	phytozomev10	gene	6538864	6542817	.	+	.	ID=Aco025048.v3;Name=Aco025048
Locus_1216_Transcript_1/1_Confidence_1.000_Length_3090	LG23	3669598 -> 3674023	15397	m1	within	-	LG23	phytozomev10	gene	3669510	3679134	.	-	.	ID=Aco007339.v3;Name=Aco007339
Locus_14066_Transcript_1/1_Confidence_1.000_Length_640	LG24	244806 -> 247596	3099	m1	within	+	LG24	phytozomev10	gene	244761	247629	.	+	.	ID=Aco013178.v3;Name=Aco013178
Locus_1051_Transcript_1/1_Confidence_1.000_Length_1612	LG25	2688196 -> 2691716	7784	m1	overlap5	+	LG25	phytozomev10	gene	2688203	2691906	.	+	.	ID=Aco010232.v3;Name=Aco010232
Locus_14070_Transcript_1/1_Confidence_1.000_Length_843	LG25	3265939 -> 3267892	4152	m1	within	+	LG25	phytozomev10	gene	3261960	3268134	.	+	.	ID=Aco010152.v3;Name=Aco010152
Locus_18648_Transcript_2/2_Confidence_1.000_Length_1536	scaffold_670	33118 -> 36389	7441	m1	within	+	scaffold_670	phytozomev10	gene	32504	36415	.	+	.	ID=Aco024246.v3;Name=Aco024246
Locus_18648_Transcript_1/2_Confidence_1.000_Length_1536	scaffold_670	33118 -> 36389	7468	m1	within	+	scaffold_670	phytozomev10	gene	32504	36415	.	+	.	ID=Aco024246.v3;Name=Aco024246
Locus_14066_Transcript_1/1_Confidence_1.000_Length_640	scaffold_945	27964 -> 30757	3126	m1	within	-	scaffold_945	phytozomev10	gene	27932	30824	.	-	.	ID=Aco025707.v3;Name=Aco025707
Locus_11697_Transcript_1/1_Confidence_1.000_Length_1379	scaffold_1087	18623 -> 22733	6752	m1	within	+	scaffold_1087	phytozomev10	gene	15612	22939	.	+	.	ID=Aco024739.v3;Name=Aco024739
Locus_19135_Transcript_1/1_Confidence_1.000_Length_1398	scaffold_1385	4881 -> 9832	6704	m1	within	-	scaffold_1385	phytozomev10	gene	4597	16775	.	-	.	ID=Aco027632.v3;Name=Aco027632
Locus_1216_Transcript_1/1_Confidence_1.000_Length_3090	scaffold_1400	23167 -> 27592	15397	m1	within	-	scaffold_1400	phytozomev10	gene	23071	31158	.	-	.	ID=Aco028954.v3;Name=Aco028954
Locus_1795_Transcript_4/4_Confidence_0.722_Length_1782	scaffold_1705	5193 -> 14599	8551	m3	contains	+	scaffold_1705	phytozomev10	gene	11915	12097	.	+	.	ID=Aco028783.v3;Name=Aco028783
Locus_1795_Transcript_3/4_Confidence_0.611_Length_1782	scaffold_1705	5193 -> 14599	8527	m3	contains	+	scaffold_1705	phytozomev10	gene	11915	12097	.	+	.	ID=Aco028783.v3;Name=Aco028783
Locus_1795_Transcript_1/4_Confidence_0.722_Length_1782	scaffold_1705	5193 -> 14599	8479	m3	contains	+	scaffold_1705	phytozomev10	gene	11915	12097	.	+	.	ID=Aco028783.v3;Name=Aco028783
Locus_1795_Transcript_4/4_Confidence_0.722_Length_1782	scaffold_2178	4785 -> 12354	8551	m1	overlap3	-	scaffold_2178	phytozomev10	gene	4646	12214	.	-	.	ID=Aco029849.v3;Name=Aco029849
Locus_1795_Transcript_3/4_Confidence_0.611_Length_1782	scaffold_2178	4785 -> 12354	8527	m1	overlap3	-	scaffold_2178	phytozomev10	gene	4646	12214	.	-	.	ID=Aco029849.v3;Name=Aco029849
Locus_1795_Transcript_1/4_Confidence_0.722_Length_1782	scaffold_2178	4785 -> 12354	8479	m1	overlap3	-	scaffold_2178	phytozomev10	gene	4646	12214	.	-	.	ID=Aco029849.v3;Name=Aco029849
Locus_21828_Transcript_3/3_Confidence_0.500_Length_1514	LG01	20916587 -> 20922867	7404	m1	within	-	LG01	phytozomev10	gene	20916583	20922964	.	-	.	ID=Aco018596.v3;Name=Aco018596
Locus_21828_Transcript_2/3_Confidence_0.625_Length_1619	LG01	20916587 -> 20922976	7905	m1	overlap3	-	LG01	phytozomev10	gene	20916583	20922964	.	-	.	ID=Aco018596.v3;Name=Aco018596
Locus_21828_Transcript_1/3_Confidence_0.500_Length_1514	LG01	20916587 -> 20922867	7368	m1	within	-	LG01	phytozomev10	gene	20916583	20922964	.	-	.	ID=Aco018596.v3;Name=Aco018596
Locus_26372_Transcript_1/1_Confidence_1.000_Length_1929	LG01	4389537 -> 4405598	9350	m1	within	-	LG01	phytozomev10	gene	4389227	4405661	.	-	.	ID=Aco018422.v3;Name=Aco018422
Locus_24523_Transcript_1/1_Confidence_1.000_Length_942	LG01	2942047 -> 2945331	4637	m1	within	-	LG01	phytozomev10	gene	2941814	2945344	.	-	.	ID=Aco012332.v3;Name=Aco012332
Locus_27334_Transcript_1/1_Confidence_1.000_Length_755	LG01	1390591 -> 1394985	3666	m1	within	+	LG01	phytozomev10	gene	1390535	1395045	.	+	.	ID=Aco009551.v3;Name=Aco009551
Locus_2027_Transcript_2/2_Confidence_0.500_Length_3003	LG01	24596311 -> 24601892	14875	m1	within	-	LG01	phytozomev10	gene	24596278	24603475	.	-	.	ID=Aco015076.v3;Name=Aco015076
Locus_2027_Transcript_1/2_Confidence_0.500_Length_3003	LG01	24596311 -> 24601892	14875	m1	within	-	LG01	phytozomev10	gene	24596278	24603475	.	-	.	ID=Aco015076.v3;Name=Aco015076
Locus_2601_Transcript_3/4_Confidence_0.214_Length_1649	LG01	21113821 -> 21262290	7894	m12	contains	-	LG01	phytozomev10	gene	21114139	21120381	.	-	.	ID=Aco018578.v3;Name=Aco018578
Locus_23723_Transcript_1/1_Confidence_1.000_Length_460	LG01	22443546 -> 22444176	2265	m1	within	-	LG01	phytozomev10	gene	22443284	22445117	.	-	.	ID=Aco006719.v3;Name=Aco006719
Locus_25171_Transcript_1/1_Confidence_1.000_Length_917	LG02	13614410 -> 13615341	4433	m2	overlap3	+	LG02	phytozomev10	gene	13611808	13615186	.	+	.	ID=Aco001182.v3;Name=Aco001182
Locus_26694_Transcript_1/1_Confidence_1.000_Length_852	LG02	15907690 -> 15909340	4204	m1	within	-	LG02	phytozomev10	gene	15907565	15910605	.	-	.	ID=Aco000888.v3;Name=Aco000888
Locus_2080_Transcript_1/1_Confidence_1.000_Length_1291	LG02	4823858 -> 4827933	6309	m1	within	+	LG02	phytozomev10	gene	4823803	4828474	.	+	.	ID=Aco010059.v3;Name=Aco010059
Locus_1980_Transcript_1/1_Confidence_1.000_Length_580	LG02	607066 -> 609290	2773	m1	within	+	LG02	phytozomev10	gene	607027	609403	.	+	.	ID=Aco012179.v3;Name=Aco012179
Locus_2225_Transcript_1/1_Confidence_1.000_Length_1462	LG02	316601 -> 319554	7221	m0	nogene	na	na
Locus_22914_Transcript_1/1_Confidence_1.000_Length_509	LG02	12577316 -> 12577835	2453	m1	within	-	LG02	phytozomev10	gene	12572637	12581274	.	-	.	ID=Aco001296.v3;Name=Aco001296
Locus_27182_Transcript_1/1_Confidence_1.000_Length_2127	LG03	11276499 -> 11282725	10510	m1	within	+	LG03	phytozomev10	gene	11276405	11282814	.	+	.	ID=Aco016272.v3;Name=Aco016272
Locus_249_Transcript_5/10_Confidence_0.346_Length_1465	LG03	16329416 -> 16332479	6987	m1	within	+	LG03	phytozomev10	gene	16329356	16332505	.	+	.	ID=Aco017282.v3;Name=Aco017282
Locus_249_Transcript_4/10_Confidence_0.346_Length_1438	LG03	16329443 -> 16332479	6961	m1	within	+	LG03	phytozomev10	gene	16329356	16332505	.	+	.	ID=Aco017282.v3;Name=Aco017282
Locus_249_Transcript_9/10_Confidence_0.077_Length_885	LG03	16329993 -> 16332479	4301	m1	within	+	LG03	phytozomev10	gene	16329356	16332505	.	+	.	ID=Aco017282.v3;Name=Aco017282
Locus_26899_Transcript_2/2_Confidence_1.000_Length_846	LG03	13836345 -> 13838690	4141	m1	within	-	LG03	phytozomev10	gene	13836213	13843186	.	-	.	ID=Aco011953.v3;Name=Aco011953
Locus_2483_Transcript_1/1_Confidence_1.000_Length_1386	LG04	10452859 -> 10461011	6674	m1	within	-	LG04	phytozomev10	gene	10451580	10461172	.	-	.	ID=Aco014924.v3;Name=Aco014924
Locus_26079_Transcript_2/2_Confidence_1.000_Length_877	LG04	14638105 -> 14640301	4344	m1	overlap5	-	LG04	phytozomev10	gene	14639538	14640557	.	-	.	ID=Aco010985.v3;Name=Aco010985
Locus_26079_Transcript_1/2_Confidence_1.000_Length_873	LG04	14639428 -> 14640301	4329	m1	overlap5	-	LG04	phytozomev10	gene	14639538	14640557	.	-	.	ID=Aco010985.v3;Name=Aco010985
Locus_2223_Transcript_1/1_Confidence_1.000_Length_1514	LG04	12794899 -> 12803823	7449	m1	overlap3	-	LG04	phytozomev10	gene	12794731	12803773	.	-	.	ID=Aco023286.v3;Name=Aco023286
Locus_2044_Transcript_1/1_Confidence_1.000_Length_824	LG04	15448478 -> 15449306	4042	m1	overlap5	-	LG04	phytozomev10	gene	15448653	15449377	.	-	.	ID=Aco016863.v3;Name=Aco016863
Locus_24676_Transcript_1/1_Confidence_1.000_Length_2211	LG04	13605087 -> 13610712	10610	m2	overlap3	+	LG04	phytozomev10	gene	13594654	13607335	.	+	.	ID=Aco011119.v3;Name=Aco011119
Locus_2658_Transcript_1/1_Confidence_1.000_Length_748	LG04	9295007 -> 9307904	3576	m1	within	-	LG04	phytozomev10	gene	9294992	9308019	.	-	.	ID=Aco020550.v3;Name=Aco020550
Locus_23707_Transcript_1/2_Confidence_1.000_Length_4876	LG05	14848912 -> 14863031	23828	m1	within	-	LG05	phytozomev10	gene	14848661	14863157	.	-	.	ID=Aco012799.v3;Name=Aco012799
Locus_26316_Transcript_2/2_Confidence_1.000_Length_433	LG05	10840535 -> 10840959	2076	m2	within	-	LG05	phytozomev10	gene	10840264	10841001	.	-	.	ID=Aco023647.v3;Name=Aco023647
Locus_19228_Transcript_1/1_Confidence_1.000_Length_738	LG05	14072848 -> 14074858	3580	m1	within	+	LG05	phytozomev10	gene	14072049	14075138	.	+	.	ID=Aco012709.v3;Name=Aco012709
Locus_2557_Transcript_1/1_Confidence_1.000_Length_1782	LG06	1863593 -> 1870732	8661	m0	nogene	na	na
Locus_2830_Transcript_1/3_Confidence_0.778_Length_1234	LG06	2776316 -> 2777982	5943	m1	overlap3	+	LG06	phytozomev10	gene	2776172	2777967	.	+	.	ID=Aco025351.v3;Name=Aco025351
Locus_23156_Transcript_1/1_Confidence_1.000_Length_757	LG06	12366213 -> 12368527	3647	m1	within	+	LG06	phytozomev10	gene	12365711	12368710	.	+	.	ID=Aco002895.v3;Name=Aco002895
Locus_19960_Transcript_1/1_Confidence_1.000_Length_503	LG06	8791612 -> 8792106	2417	m2	overlap3	-	LG06	phytozomev10	gene	8791478	8791945	.	-	.	ID=Aco019103.v3;Name=Aco019103
Locus_24522_Transcript_1/1_Confidence_1.000_Length_590	LG06	12376193 -> 12377599	2905	m1	within	-	LG06	phytozomev10	gene	12375895	12378426	.	-	.	ID=Aco002897.v3;Name=Aco002897
Locus_242_Transcript_2/2_Confidence_1.000_Length_1732	LG07	3516026 -> 3519498	8528	m1	within	+	LG07	phytozomev10	gene	3515727	3519526	.	+	.	ID=Aco005269.v3;Name=Aco005269
Locus_242_Transcript_1/2_Confidence_1.000_Length_1737	LG07	3516026 -> 3519498	8544	m1	within	+	LG07	phytozomev10	gene	3515727	3519526	.	+	.	ID=Aco005269.v3;Name=Aco005269
Locus_2479_Transcript_1/1_Confidence_1.000_Length_489	LG07	12898440 -> 12901073	2439	m1	within	-	LG07	phytozomev10	gene	12898347	12901146	.	-	.	ID=Aco010566.v3;Name=Aco010566
Locus_25781_Transcript_1/1_Confidence_1.000_Length_2005	LG07	1364974 -> 1371037	9712	m1	within	+	LG07	phytozomev10	gene	1364891	1371457	.	+	.	ID=Aco005007.v3;Name=Aco005007
Locus_25920_Transcript_2/2_Confidence_1.000_Length_1449	LG08	11585334 -> 11593258	7018	m1	within	+	LG08	phytozomev10	gene	11585259	11593290	.	+	.	ID=Aco011771.v3;Name=Aco011771
Locus_25920_Transcript_1/2_Confidence_1.000_Length_1454	LG08	11585334 -> 11593258	7043	m1	within	+	LG08	phytozomev10	gene	11585259	11593290	.	+	.	ID=Aco011771.v3;Name=Aco011771
Locus_2695_Transcript_1/1_Confidence_1.000_Length_983	LG08	143823 -> 145933	4818	m1	within	-	LG08	phytozomev10	gene	143639	146114	.	-	.	ID=Aco007532.v3;Name=Aco007532
Locus_24298_Transcript_3/3_Confidence_0.750_Length_1291	LG08	953265 -> 955488	6261	m1	within	-	LG08	phytozomev10	gene	953213	955719	.	-	.	ID=Aco007648.v3;Name=Aco007648
Locus_24298_Transcript_2/3_Confidence_0.750_Length_1291	LG08	953265 -> 955488	6297	m1	within	-	LG08	phytozomev10	gene	953213	955719	.	-	.	ID=Aco007648.v3;Name=Aco007648
Locus_24298_Transcript_1/3_Confidence_0.750_Length_1291	LG08	953265 -> 955488	6315	m1	within	-	LG08	phytozomev10	gene	953213	955719	.	-	.	ID=Aco007648.v3;Name=Aco007648
Locus_2887_Transcript_1/1_Confidence_1.000_Length_921	LG08	11799944 -> 11802654	4476	m1	within	-	LG08	phytozomev10	gene	11799707	11802656	.	-	.	ID=Aco011747.v3;Name=Aco011747
Locus_2719_Transcript_1/1_Confidence_1.000_Length_714	LG08	10847867 -> 10935892	3396	m11	contains	+	LG08	phytozomev10	gene	10902787	10905963	.	+	.	ID=Aco016668.v3;Name=Aco016668
Locus_23857_Transcript_1/2_Confidence_1.000_Length_752	LG08	9088584 -> 9094732	3614	m1	within	+	LG08	phytozomev10	gene	9088576	9094789	.	+	.	ID=Aco013861.v3;Name=Aco013861
Locus_24155_Transcript_1/1_Confidence_1.000_Length_835	LG09	13467145 -> 13469593	4058	m1	within	+	LG09	phytozomev10	gene	13466642	13469651	.	+	.	ID=Aco009125.v3;Name=Aco009125
Locus_24140_Transcript_1/1_Confidence_1.000_Length_759	LG11	4686473 -> 4732082	3674	m1	within	+	LG11	phytozomev10	gene	4676643	4732270	.	+	.	ID=Aco031054.v3;Name=Aco031054
Locus_27768_Transcript_1/1_Confidence_1.000_Length_989	LG11	12358959 -> 12361963	4818	m1	within	+	LG11	phytozomev10	gene	12358679	12362059	.	+	.	ID=Aco005711.v3;Name=Aco005711
Locus_2077_Transcript_2/2_Confidence_1.000_Length_2967	LG12	4664085 -> 4670827	14507	m1	within	+	LG12	phytozomev10	gene	4663864	4671026	.	+	.	ID=Aco000104.v3;Name=Aco000104
Locus_2077_Transcript_1/2_Confidence_1.000_Length_2967	LG12	4664085 -> 4670827	14552	m1	within	+	LG12	phytozomev10	gene	4663864	4671026	.	+	.	ID=Aco000104.v3;Name=Aco000104
Locus_26_Transcript_1/1_Confidence_1.000_Length_3557	LG12	7029241 -> 7038079	17707	m1	within	+	LG12	phytozomev10	gene	7009559	7039101	.	+	.	ID=Aco022494.v3;Name=Aco022494
Locus_1955_Transcript_1/1_Confidence_1.000_Length_1546	LG13	10901782 -> 10906825	7378	m1	overlap5	-	LG13	phytozomev10	gene	10901791	10906833	.	-	.	ID=Aco013721.v3;Name=Aco013721
Locus_23706_Transcript_1/1_Confidence_1.000_Length_887	LG13	10987468 -> 10990536	4252	m1	within	-	LG13	phytozomev10	gene	10987426	10990609	.	-	.	ID=Aco013707.v3;Name=Aco013707
Locus_27428_Transcript_3/3_Confidence_0.778_Length_1108	LG13	238972 -> 240841	5420	m1	within	-	LG13	phytozomev10	gene	238787	241169	.	-	.	ID=Aco014119.v3;Name=Aco014119
Locus_27428_Transcript_1/3_Confidence_0.778_Length_1158	LG13	238922 -> 240841	5670	m1	within	-	LG13	phytozomev10	gene	238787	241169	.	-	.	ID=Aco014119.v3;Name=Aco014119
Locus_2736_Transcript_1/1_Confidence_1.000_Length_3379	LG14	1375842 -> 1382772	16666	m1	within	+	LG14	phytozomev10	gene	1375600	1382987	.	+	.	ID=Aco006558.v3;Name=Aco006558
Locus_26309_Transcript_5/5_Confidence_0.417_Length_1071	LG15	236347 -> 245823	5271	m1	within	+	LG15	phytozomev10	gene	235563	246433	.	+	.	ID=Aco004276.v3;Name=Aco004276
Locus_26309_Transcript_4/5_Confidence_0.417_Length_1071	LG15	236347 -> 245823	5271	m1	within	+	LG15	phytozomev10	gene	235563	246433	.	+	.	ID=Aco004276.v3;Name=Aco004276
Locus_26309_Transcript_3/5_Confidence_0.417_Length_1071	LG15	236347 -> 245823	5271	m1	within	+	LG15	phytozomev10	gene	235563	246433	.	+	.	ID=Aco004276.v3;Name=Aco004276
Locus_2999_Transcript_2/2_Confidence_1.000_Length_1061	LG15	1772721 -> 1775582	5139	m1	within	-	LG15	phytozomev10	gene	1772662	1775612	.	-	.	ID=Aco004047.v3;Name=Aco004047
Locus_2999_Transcript_1/2_Confidence_1.000_Length_969	LG15	1773425 -> 1775582	4717	m1	within	-	LG15	phytozomev10	gene	1772662	1775612	.	-	.	ID=Aco004047.v3;Name=Aco004047
Locus_23595_Transcript_2/2_Confidence_1.000_Length_1244	LG17	2882634 -> 2885206	5927	m1	within	-	LG17	phytozomev10	gene	2882572	2885774	.	-	.	ID=Aco003441.v3;Name=Aco003441
Locus_26040_Transcript_1/1_Confidence_1.000_Length_975	LG17	1062452 -> 1065517	4754	m1	within	-	LG17	phytozomev10	gene	1062168	1065621	.	-	.	ID=Aco003198.v3;Name=Aco003198
Locus_23292_Transcript_1/1_Confidence_1.000_Length_757	LG17	2707448 -> 2711123	3680	m1	within	-	LG17	phytozomev10	gene	2707011	2711180	.	-	.	ID=Aco003415.v3;Name=Aco003415
Locus_2607_Transcript_2/2_Confidence_1.000_Length_869	LG18	10265720 -> 10294220	4317	m7	contains	-	LG18	phytozomev10	gene	10271086	10272026	.	-	.	ID=Aco001479.v3;Name=Aco001479
Locus_23997_Transcript_1/1_Confidence_1.000_Length_799	LG18	7518443 -> 7521494	3938	m1	overlap5	-	LG18	phytozomev10	gene	7518846	7521675	.	-	.	ID=Aco001839.v3;Name=Aco001839
Locus_2875_Transcript_1/1_Confidence_1.000_Length_884	LG18	10020324 -> 10023553	4303	m1	within	-	LG18	phytozomev10	gene	10020162	10023697	.	-	.	ID=Aco001512.v3;Name=Aco001512
Locus_23_Transcript_3/4_Confidence_0.824_Length_885	LG18	255017 -> 257031	4350	m1	within	+	LG18	phytozomev10	gene	253966	257546	.	+	.	ID=Aco017215.v3;Name=Aco017215
Locus_23_Transcript_4/4_Confidence_0.824_Length_508	LG18	254122 -> 257031	2475	m1	within	+	LG18	phytozomev10	gene	253966	257546	.	+	.	ID=Aco017215.v3;Name=Aco017215
Locus_23_Transcript_2/4_Confidence_0.824_Length_672	LG18	254122 -> 257031	3313	m1	within	+	LG18	phytozomev10	gene	253966	257546	.	+	.	ID=Aco017215.v3;Name=Aco017215
Locus_29042_Transcript_1/1_Confidence_1.000_Length_465	LG18	8327079 -> 8328526	2265	m1	within	+	LG18	phytozomev10	gene	8327021	8329941	.	+	.	ID=Aco001740.v3;Name=Aco001740
Locus_27865_Transcript_1/1_Confidence_1.000_Length_997	LG18	9268506 -> 9270679	4873	m1	overlap3	-	LG18	phytozomev10	gene	9253311	9270632	.	-	.	ID=Aco001617.v3;Name=Aco001617
Locus_2813_Transcript_1/1_Confidence_1.000_Length_3761	LG19	7823288 -> 7831727	18564	m1	within	-	LG19	phytozomev10	gene	7823200	7831853	.	-	.	ID=Aco008163.v3;Name=Aco008163
Locus_23850_Transcript_1/1_Confidence_1.000_Length_528	LG19	1902028 -> 1902916	2569	m1	within	-	LG19	phytozomev10	gene	1901004	1903068	.	-	.	ID=Aco026501.v3;Name=Aco026501
Locus_258_Transcript_1/1_Confidence_1.000_Length_1321	LG20	5965482 -> 5974027	6453	m0	nogene	na	na
Locus_286_Transcript_2/2_Confidence_1.000_Length_1195	LG21	1442739 -> 1447891	5829	m1	within	-	LG21	phytozomev10	gene	1442535	1454712	.	-	.	ID=Aco016110.v3;Name=Aco016110
Locus_28917_Transcript_1/1_Confidence_1.000_Length_658	LG21	3944110 -> 3950365	3237	m1	within	-	LG21	phytozomev10	gene	3943872	3952491	.	-	.	ID=Aco022040.v3;Name=Aco022040
Locus_24600_Transcript_3/5_Confidence_0.143_Length_748	LG22	8072769 -> 8074044	3688	m1	overlap5	-	LG22	phytozomev10	gene	8073096	8076700	.	-	.	ID=Aco009165.v3;Name=Aco009165
Locus_24600_Transcript_5/5_Confidence_0.357_Length_804	LG22	8072769 -> 8076487	3952	m1	overlap5	-	LG22	phytozomev10	gene	8073096	8076700	.	-	.	ID=Aco009165.v3;Name=Aco009165
Locus_24600_Transcript_1/5_Confidence_0.357_Length_798	LG22	8072769 -> 8076487	3909	m1	overlap5	-	LG22	phytozomev10	gene	8073096	8076700	.	-	.	ID=Aco009165.v3;Name=Aco009165
Locus_2856_Transcript_1/2_Confidence_1.000_Length_1225	LG22	8783378 -> 8785951	6020	m1	within	-	LG22	phytozomev10	gene	8782193	8785952	.	-	.	ID=Aco009256.v3;Name=Aco009256
Locus_26115_Transcript_2/2_Confidence_1.000_Length_714	LG22	6624633 -> 6634241	3522	m1	within	+	LG22	phytozomev10	gene	6602844	6644904	.	+	.	ID=Aco023642.v3;Name=Aco023642
Locus_2856_Transcript_2/2_Confidence_1.000_Length_1505	LG22	8782219 -> 8785951	7381	m1	within	-	LG22	phytozomev10	gene	8782193	8785952	.	-	.	ID=Aco009256.v3;Name=Aco009256
Locus_23655_Transcript_1/1_Confidence_1.000_Length_1490	LG23	530470 -> 533225	7320	m1	overlap3	+	LG23	phytozomev10	gene	528895	533126	.	+	.	ID=Aco015436.v3;Name=Aco015436
Locus_23925_Transcript_1/1_Confidence_1.000_Length_778	LG23	1326030 -> 1327860	3873	m1	within	-	LG23	phytozomev10	gene	1325877	1328059	.	-	.	ID=Aco007057.v3;Name=Aco007057
Locus_2522_Transcript_1/1_Confidence_1.000_Length_1744	LG24	3921877 -> 3928693	8500	m1	within	+	LG24	phytozomev10	gene	3921744	3928761	.	+	.	ID=Aco020962.v3;Name=Aco020962
Locus_2410_Transcript_8/10_Confidence_0.233_Length_2779	scaffold_196	308823 -> 313173	13680	m3	overlap5	+	scaffold_196	phytozomev10	gene	312147	313901	.	+	.	ID=Aco019177.v3;Name=Aco019177
Locus_2410_Transcript_10/10_Confidence_0.267_Length_1493	scaffold_196	308823 -> 313173	7203	m3	overlap5	+	scaffold_196	phytozomev10	gene	312147	313901	.	+	.	ID=Aco019177.v3;Name=Aco019177
Locus_2410_Transcript_8/10_Confidence_0.233_Length_2779	scaffold_931	5297 -> 9647	13680	m2	overlap5	-	scaffold_931	phytozomev10	gene	9496	11005	.	-	.	ID=Aco029903.v3;Name=Aco029903
Locus_2410_Transcript_10/10_Confidence_0.267_Length_1493	scaffold_931	5297 -> 9647	7203	m2	overlap5	-	scaffold_931	phytozomev10	gene	9496	11005	.	-	.	ID=Aco029903.v3;Name=Aco029903
Locus_2601_Transcript_3/4_Confidence_0.214_Length_1649	scaffold_1382	21112 -> 29705	7868	m1	within	+	scaffold_1382	phytozomev10	gene	21058	29824	.	+	.	ID=Aco029334.v3;Name=Aco029334
Locus_3844_Transcript_1/2_Confidence_1.000_Length_636	LG01	11212396 -> 11216335	3032	m1	within	-	LG01	phytozomev10	gene	11212077	11216636	.	-	.	ID=Aco015866.v3;Name=Aco015866
Locus_3146_Transcript_2/2_Confidence_1.000_Length_1435	LG01	19454264 -> 19455694	7087	m1	overlap3	+	LG01	phytozomev10	gene	19453318	19455485	.	+	.	ID=Aco022409.v3;Name=Aco022409
Locus_3146_Transcript_1/2_Confidence_1.000_Length_1435	LG01	19454264 -> 19455694	7141	m1	overlap3	+	LG01	phytozomev10	gene	19453318	19455485	.	+	.	ID=Aco022409.v3;Name=Aco022409
Locus_343_Transcript_1/1_Confidence_1.000_Length_1103	LG01	1721691 -> 1957338	5251	m34	overlap3	+	LG01	phytozomev10	gene	1721461	1728837	.	+	.	ID=Aco009505.v3;Name=Aco009505
Locus_331_Transcript_1/1_Confidence_1.000_Length_695	LG01	4381013 -> 4383799	3330	m1	overlap5	+	LG01	phytozomev10	gene	4381016	4385255	.	+	.	ID=Aco018423.v3;Name=Aco018423
Locus_4318_Transcript_1/1_Confidence_1.000_Length_472	LG01	20339717 -> 20345379	2305	m1	within	-	LG01	phytozomev10	gene	20338995	20345450	.	-	.	ID=Aco018024.v3;Name=Aco018024
Locus_473_Transcript_1/1_Confidence_1.000_Length_932	LG01	22641877 -> 22644229	4549	m1	within	-	LG01	phytozomev10	gene	22641866	22644435	.	-	.	ID=Aco006694.v3;Name=Aco006694
Locus_505_Transcript_2/2_Confidence_1.000_Length_1148	LG02	10894488 -> 10899880	5568	m1	contains	+	LG02	phytozomev10	gene	10894529	10899767	.	+	.	ID=Aco019014.v3;Name=Aco019014
Locus_480_Transcript_3/3_Confidence_0.714_Length_3978	LG02	16164866 -> 16172507	19716	m1	within	+	LG02	phytozomev10	gene	16164207	16172622	.	+	.	ID=Aco000858.v3;Name=Aco000858
Locus_480_Transcript_2/3_Confidence_0.714_Length_3440	LG02	16166284 -> 16172507	16834	m1	within	+	LG02	phytozomev10	gene	16164207	16172622	.	+	.	ID=Aco000858.v3;Name=Aco000858
Locus_37874_Transcript_1/1_Confidence_1.000_Length_449	LG02	2603099 -> 2603548	2245	m1	within	-	LG02	phytozomev10	gene	2601641	2605493	.	-	.	ID=Aco016905.v3;Name=Aco016905
Locus_4298_Transcript_1/1_Confidence_1.000_Length_2031	LG03	2117802 -> 2122499	10005	m1	within	-	LG03	phytozomev10	gene	2117650	2122540	.	-	.	ID=Aco010414.v3;Name=Aco010414
Locus_4557_Transcript_1/1_Confidence_1.000_Length_1094	LG03	14842898 -> 14844139	5204	m0	nogene	na	na
Locus_47914_Transcript_1/1_Confidence_1.000_Length_658	LG03	13885683 -> 13887080	3181	m2	within	-	LG03	phytozomev10	gene	13885508	13888048	.	-	.	ID=Aco011958.v3;Name=Aco011958
Locus_4866_Transcript_1/1_Confidence_1.000_Length_589	LG03	13169074 -> 13171740	2863	m1	within	+	LG03	phytozomev10	gene	13168817	13171748	.	+	.	ID=Aco011872.v3;Name=Aco011872
Locus_4247_Transcript_4/4_Confidence_0.667_Length_1703	LG04	11769666 -> 11772524	8112	m1	contains	+	LG04	phytozomev10	gene	11770957	11772267	.	+	.	ID=Aco015014.v3;Name=Aco015014
Locus_4247_Transcript_3/4_Confidence_0.667_Length_1703	LG04	11769666 -> 11772524	8184	m1	contains	+	LG04	phytozomev10	gene	11770957	11772267	.	+	.	ID=Aco015014.v3;Name=Aco015014
Locus_4247_Transcript_2/4_Confidence_0.667_Length_1703	LG04	11769666 -> 11772524	8148	m1	contains	+	LG04	phytozomev10	gene	11770957	11772267	.	+	.	ID=Aco015014.v3;Name=Aco015014
Locus_4247_Transcript_1/4_Confidence_0.667_Length_1707	LG04	11769666 -> 11772524	8275	m1	contains	+	LG04	phytozomev10	gene	11770957	11772267	.	+	.	ID=Aco015014.v3;Name=Aco015014
Locus_4447_Transcript_2/2_Confidence_1.000_Length_1037	LG04	4841600 -> 4844209	5077	m1	within	+	LG04	phytozomev10	gene	4841556	4851685	.	+	.	ID=Aco002083.v3;Name=Aco002083
Locus_4447_Transcript_1/2_Confidence_1.000_Length_1037	LG04	4841600 -> 4844209	5104	m1	within	+	LG04	phytozomev10	gene	4841556	4851685	.	+	.	ID=Aco002083.v3;Name=Aco002083
Locus_4049_Transcript_1/2_Confidence_1.000_Length_1929	LG04	14253987 -> 14256073	9209	m2	overlap3	+	LG04	phytozomev10	gene	14249414	14255772	.	+	.	ID=Aco011031.v3;Name=Aco011031
Locus_4049_Transcript_2/2_Confidence_1.000_Length_1676	LG04	14253987 -> 14255793	8265	m2	overlap3	+	LG04	phytozomev10	gene	14249414	14255772	.	+	.	ID=Aco011031.v3;Name=Aco011031
Locus_33299_Transcript_1/1_Confidence_1.000_Length_640	LG04	5402235 -> 5402875	3155	m1	contains	-	LG04	phytozomev10	gene	5402454	5402783	.	-	.	ID=Aco002040.v3;Name=Aco002040
Locus_4235_Transcript_1/1_Confidence_1.000_Length_647	LG04	1347263 -> 1349439	3135	m1	within	-	LG04	phytozomev10	gene	1347141	1349472	.	-	.	ID=Aco002469.v3;Name=Aco002469
Locus_3418_Transcript_2/2_Confidence_1.000_Length_1297	LG05	5202683 -> 5209691	6175	m1	within	-	LG05	phytozomev10	gene	5202682	5209735	.	-	.	ID=Aco004706.v3;Name=Aco004706
Locus_3418_Transcript_1/2_Confidence_1.000_Length_1475	LG05	5202683 -> 5209742	7187	m1	overlap3	-	LG05	phytozomev10	gene	5202682	5209735	.	-	.	ID=Aco004706.v3;Name=Aco004706
Locus_537_Transcript_4/4_Confidence_0.667_Length_1555	LG05	14385285 -> 14390859	7482	m1	overlap5	-	LG05	phytozomev10	gene	14385286	14390968	.	-	.	ID=Aco012733.v3;Name=Aco012733
Locus_537_Transcript_2/4_Confidence_0.667_Length_1066	LG05	14387199 -> 14390859	5092	m1	within	-	LG05	phytozomev10	gene	14385286	14390968	.	-	.	ID=Aco012733.v3;Name=Aco012733
Locus_45029_Transcript_1/1_Confidence_1.000_Length_566	LG05	5170859 -> 5171425	2794	m1	overlap3	+	LG05	phytozomev10	gene	5170784	5171269	.	+	.	ID=Aco004702.v3;Name=Aco004702
Locus_4151_Transcript_1/1_Confidence_1.000_Length_1009	LG05	4353846 -> 4358051	4884	m1	within	+	LG05	phytozomev10	gene	4353768	4358167	.	+	.	ID=Aco004603.v3;Name=Aco004603
Locus_355_Transcript_1/2_Confidence_1.000_Length_2565	LG06	13914882 -> 13917935	12739	m1	within	-	LG06	phytozomev10	gene	13914825	13918123	.	-	.	ID=Aco003115.v3;Name=Aco003115
Locus_4921_Transcript_1/1_Confidence_1.000_Length_3346	LG06	10947786 -> 10958144	16358	m1	within	-	LG06	phytozomev10	gene	10947725	10958423	.	-	.	ID=Aco002717.v3;Name=Aco002717
Locus_3545_Transcript_1/1_Confidence_1.000_Length_1243	LG06	500081 -> 503855	6072	m1	within	-	LG06	phytozomev10	gene	499965	506864	.	-	.	ID=Aco011566.v3;Name=Aco011566
Locus_45023_Transcript_1/1_Confidence_1.000_Length_480	LG06	12365771 -> 12366246	2303	m1	within	+	LG06	phytozomev10	gene	12365711	12368710	.	+	.	ID=Aco002895.v3;Name=Aco002895
Locus_31651_Transcript_1/1_Confidence_1.000_Length_513	LG07	719128 -> 719641	2547	m1	overlap5	-	LG07	phytozomev10	gene	719413	720283	.	-	.	ID=Aco004909.v3;Name=Aco004909
Locus_4557_Transcript_1/1_Confidence_1.000_Length_1094	LG07	7175290 -> 7176474	5257	m1	within	+	LG07	phytozomev10	gene	7166713	7240994	.	+	.	ID=Aco028343.v3;Name=Aco028343
Locus_4557_Transcript_1/1_Confidence_1.000_Length_1094	LG08	5757512 -> 5758696	5257	m0	nogene	na	na
Locus_4571_Transcript_1/1_Confidence_1.000_Length_828	LG08	10356560 -> 10358972	4069	m1	within	+	LG08	phytozomev10	gene	10356353	10359049	.	+	.	ID=Aco016607.v3;Name=Aco016607
Locus_3191_Transcript_5/5_Confidence_0.750_Length_2865	LG09	11406282 -> 11412232	13611	m1	within	-	LG09	phytozomev10	gene	11406243	11432003	.	-	.	ID=Aco008843.v3;Name=Aco008843
Locus_39878_Transcript_1/1_Confidence_1.000_Length_477	LG09	411260 -> 412284	2354	m1	within	-	LG09	phytozomev10	gene	405037	413212	.	-	.	ID=Aco008511.v3;Name=Aco008511
Locus_37501_Transcript_1/1_Confidence_1.000_Length_439	LG10	474486 -> 476549	2087	m1	within	+	LG10	phytozomev10	gene	473073	476858	.	+	.	ID=Aco009793.v3;Name=Aco009793
Locus_5137_Transcript_1/1_Confidence_1.000_Length_1549	LG10	359503 -> 548910	7449	m21	overlap5	+	LG10	phytozomev10	gene	544911	549012	.	+	.	ID=Aco009801.v3;Name=Aco009801
Locus_3051_Transcript_2/2_Confidence_0.917_Length_3524	LG10	2289626 -> 2296058	17321	m1	overlap5	+	LG10	phytozomev10	gene	2289633	2296058	.	+	.	ID=Aco010025.v3;Name=Aco010025
Locus_3051_Transcript_1/2_Confidence_0.917_Length_3885	LG10	2289626 -> 2296058	19140	m1	overlap5	+	LG10	phytozomev10	gene	2289633	2296058	.	+	.	ID=Aco010025.v3;Name=Aco010025
Locus_3206_Transcript_1/1_Confidence_1.000_Length_1688	LG10	1342342 -> 1346189	8310	m0	nogene	na	na
Locus_318_Transcript_1/1_Confidence_1.000_Length_1486	LG11	9348961 -> 9355074	7328	m1	within	-	LG11	phytozomev10	gene	9348732	9355382	.	-	.	ID=Aco005349.v3;Name=Aco005349
Locus_4305_Transcript_1/1_Confidence_1.000_Length_693	LG11	12856148 -> 12858323	3399	m2	within	-	LG11	phytozomev10	gene	12856069	12858400	.	-	.	ID=Aco005782.v3;Name=Aco005782
Locus_3512_Transcript_1/1_Confidence_1.000_Length_1787	LG12	3863108 -> 3867077	8874	m1	within	+	LG12	phytozomev10	gene	3861502	3867260	.	+	.	ID=Aco000187.v3;Name=Aco000187
Locus_36926_Transcript_1/1_Confidence_1.000_Length_968	LG12	4225309 -> 4230436	4704	m1	within	-	LG12	phytozomev10	gene	4225227	4230467	.	-	.	ID=Aco000150.v3;Name=Aco000150
Locus_3557_Transcript_2/2_Confidence_1.000_Length_3180	LG13	1527746 -> 1533766	15722	m1	within	-	LG13	phytozomev10	gene	1527593	1534357	.	-	.	ID=Aco012489.v3;Name=Aco012489
Locus_3557_Transcript_1/2_Confidence_1.000_Length_3180	LG13	1527746 -> 1533766	15695	m1	within	-	LG13	phytozomev10	gene	1527593	1534357	.	-	.	ID=Aco012489.v3;Name=Aco012489
Locus_41296_Transcript_1/1_Confidence_1.000_Length_602	LG13	2029310 -> 2030243	2944	m1	within	+	LG13	phytozomev10	gene	2029107	2031248	.	+	.	ID=Aco012545.v3;Name=Aco012545
Locus_4557_Transcript_1/1_Confidence_1.000_Length_1094	LG13	7468191 -> 7469375	5266	m0	nogene	na	na
Locus_4557_Transcript_1/1_Confidence_1.000_Length_1094	LG13	4809110 -> 4810294	5257	m0	nogene	na	na
Locus_3267_Transcript_1/1_Confidence_1.000_Length_1461	LG14	1601127 -> 1609389	7155	m1	within	-	LG14	phytozomev10	gene	1601106	1609546	.	-	.	ID=Aco006528.v3;Name=Aco006528
Locus_5291_Transcript_2/2_Confidence_1.000_Length_878	LG14	3212801 -> 3216679	4256	m2	contains	-	LG14	phytozomev10	gene	3215849	3216560	.	-	.	ID=Aco006324.v3;Name=Aco006324
Locus_5291_Transcript_1/2_Confidence_1.000_Length_873	LG14	3212801 -> 3216671	4262	m2	contains	-	LG14	phytozomev10	gene	3215849	3216560	.	-	.	ID=Aco006324.v3;Name=Aco006324
Locus_3829_Transcript_2/3_Confidence_0.714_Length_3018	LG15	260828 -> 267453	14764	m1	overlap3	-	LG15	phytozomev10	gene	258743	267446	.	-	.	ID=Aco004273.v3;Name=Aco004273
Locus_4557_Transcript_1/1_Confidence_1.000_Length_1094	LG15	7950357 -> 7951541	5275	m1	within	+	LG15	phytozomev10	gene	7942531	7979300	.	+	.	ID=Aco015959.v3;Name=Aco015959
Locus_39155_Transcript_1/1_Confidence_1.000_Length_1360	LG15	10143641 -> 10147561	6493	m1	within	-	LG15	phytozomev10	gene	10143567	10147774	.	-	.	ID=Aco013424.v3;Name=Aco013424
Locus_32224_Transcript_1/1_Confidence_1.000_Length_1658	LG16	2246437 -> 2251092	8103	m1	within	-	LG16	phytozomev10	gene	2239482	2266780	.	-	.	ID=Aco017923.v3;Name=Aco017923
Locus_535_Transcript_2/2_Confidence_1.000_Length_2897	LG17	9746651 -> 9778521	14153	m2	contains	+	LG17	phytozomev10	gene	9761445	9763949	.	+	.	ID=Aco016244.v3;Name=Aco016244
Locus_535_Transcript_1/2_Confidence_1.000_Length_2903	LG17	9746651 -> 9778521	14184	m2	contains	+	LG17	phytozomev10	gene	9761445	9763949	.	+	.	ID=Aco016244.v3;Name=Aco016244
Locus_4099_Transcript_2/2_Confidence_1.000_Length_789	LG17	10390787 -> 10398104	3770	m1	within	+	LG17	phytozomev10	gene	10390711	10398491	.	+	.	ID=Aco016209.v3;Name=Aco016209
Locus_3205_Transcript_2/3_Confidence_0.444_Length_1006	LG17	2834981 -> 2835987	4866	m1	within	+	LG17	phytozomev10	gene	2834943	2849402	.	+	.	ID=Aco003435.v3;Name=Aco003435
Locus_3205_Transcript_3/3_Confidence_0.778_Length_1237	LG17	2834981 -> 2837677	5918	m1	within	+	LG17	phytozomev10	gene	2834943	2849402	.	+	.	ID=Aco003435.v3;Name=Aco003435
Locus_4135_Transcript_1/1_Confidence_1.000_Length_2544	LG18	10433454 -> 10436221	12666	m1	overlap3	+	LG18	phytozomev10	gene	10433324	10435930	.	+	.	ID=Aco001454.v3;Name=Aco001454
Locus_3233_Transcript_2/2_Confidence_1.000_Length_1300	LG18	8266649 -> 8270925	6348	m1	within	-	LG18	phytozomev10	gene	8266489	8270933	.	-	.	ID=Aco001745.v3;Name=Aco001745
Locus_3233_Transcript_1/2_Confidence_1.000_Length_1300	LG18	8266649 -> 8270925	6321	m1	within	-	LG18	phytozomev10	gene	8266489	8270933	.	-	.	ID=Aco001745.v3;Name=Aco001745
Locus_3037_Transcript_3/4_Confidence_0.600_Length_926	LG18	9910020 -> 9912435	4406	m1	within	-	LG18	phytozomev10	gene	9909520	9912699	.	-	.	ID=Aco001526.v3;Name=Aco001526
Locus_3497_Transcript_2/2_Confidence_1.000_Length_559	LG18	9431248 -> 9433014	2702	m1	within	+	LG18	phytozomev10	gene	9430249	9433270	.	+	.	ID=Aco001597.v3;Name=Aco001597
Locus_3497_Transcript_1/2_Confidence_1.000_Length_559	LG18	9431248 -> 9443075	2702	m3	overlap3	+	LG18	phytozomev10	gene	9430249	9433270	.	+	.	ID=Aco001597.v3;Name=Aco001597
Locus_4196_Transcript_1/1_Confidence_1.000_Length_1417	LG19	372912 -> 381088	6773	m1	within	-	LG19	phytozomev10	gene	372094	381115	.	-	.	ID=Aco015687.v3;Name=Aco015687
Locus_50613_Transcript_1/1_Confidence_1.000_Length_839	LG19	8585607 -> 8589945	4101	m1	within	-	LG19	phytozomev10	gene	8585402	8589993	.	-	.	ID=Aco008215.v3;Name=Aco008215
Locus_36273_Transcript_1/1_Confidence_1.000_Length_434	LG19	9796087 -> 9798542	2092	m1	within	-	LG19	phytozomev10	gene	9795602	9798562	.	-	.	ID=Aco008360.v3;Name=Aco008360
Locus_5288_Transcript_3/3_Confidence_0.625_Length_1660	LG21	9216153 -> 9222891	8016	m1	within	+	LG21	phytozomev10	gene	9215965	9222931	.	+	.	ID=Aco007963.v3;Name=Aco007963
Locus_5288_Transcript_1/3_Confidence_0.750_Length_1802	LG21	9216011 -> 9222891	8663	m1	within	+	LG21	phytozomev10	gene	9215965	9222931	.	+	.	ID=Aco007963.v3;Name=Aco007963
Locus_3427_Transcript_1/1_Confidence_1.000_Length_2644	LG21	5407804 -> 5410448	13193	m2	contains	+	LG21	phytozomev10	gene	5410160	5410292	.	+	.	ID=Aco021885.v3;Name=Aco021885
Locus_3030_Transcript_8/8_Confidence_0.300_Length_2557	LG21	10451275 -> 10456994	12569	m1	overlap3	-	LG21	phytozomev10	gene	10451272	10456948	.	-	.	ID=Aco007782.v3;Name=Aco007782
Locus_3030_Transcript_7/8_Confidence_0.300_Length_2557	LG21	10451275 -> 10456994	12623	m1	overlap3	-	LG21	phytozomev10	gene	10451272	10456948	.	-	.	ID=Aco007782.v3;Name=Aco007782
Locus_3030_Transcript_6/8_Confidence_0.300_Length_2557	LG21	10451275 -> 10456994	12623	m1	overlap3	-	LG21	phytozomev10	gene	10451272	10456948	.	-	.	ID=Aco007782.v3;Name=Aco007782
Locus_3030_Transcript_5/8_Confidence_0.300_Length_2557	LG21	10451275 -> 10456994	12569	m1	overlap3	-	LG21	phytozomev10	gene	10451272	10456948	.	-	.	ID=Aco007782.v3;Name=Aco007782
Locus_3030_Transcript_4/8_Confidence_0.350_Length_2557	LG21	10451275 -> 10456994	12533	m1	overlap3	-	LG21	phytozomev10	gene	10451272	10456948	.	-	.	ID=Aco007782.v3;Name=Aco007782
Locus_5329_Transcript_1/1_Confidence_1.000_Length_1065	LG21	7523217 -> 7534655	5213	m1	within	+	LG21	phytozomev10	gene	7523156	7535673	.	+	.	ID=Aco008128.v3;Name=Aco008128
Locus_4123_Transcript_1/1_Confidence_1.000_Length_1083	LG22	6892052 -> 6895504	5242	m1	within	+	LG22	phytozomev10	gene	6891791	6895712	.	+	.	ID=Aco009421.v3;Name=Aco009421
Locus_3547_Transcript_1/1_Confidence_1.000_Length_1216	LG22	10228751 -> 10231245	5804	m1	overlap3	-	LG22	phytozomev10	gene	10228461	10231220	.	-	.	ID=Aco006980.v3;Name=Aco006980
Locus_32349_Transcript_1/2_Confidence_1.000_Length_570	LG22	9078845 -> 9081205	2810	m1	within	-	LG22	phytozomev10	gene	9078838	9081364	.	-	.	ID=Aco009301.v3;Name=Aco009301
Locus_3396_Transcript_1/2_Confidence_1.000_Length_1424	LG22	3539498 -> 3543111	7042	m1	overlap5	+	LG22	phytozomev10	gene	3540317	3544445	.	+	.	ID=Aco023960.v3;Name=Aco023960
Locus_44583_Transcript_1/1_Confidence_1.000_Length_764	LG23	4251408 -> 4257552	3632	m1	within	-	LG23	phytozomev10	gene	4251197	4257742	.	-	.	ID=Aco007380.v3;Name=Aco007380
Locus_4756_Transcript_1/1_Confidence_1.000_Length_1603	LG24	1452242 -> 1462165	7661	m2	within	-	LG24	phytozomev10	gene	1451903	1463826	.	-	.	ID=Aco013295.v3;Name=Aco013295
Locus_4355_Transcript_1/1_Confidence_1.000_Length_1619	LG25	2518673 -> 2521498	8038	m1	within	-	LG25	phytozomev10	gene	2518039	2521639	.	-	.	ID=Aco010257.v3;Name=Aco010257
Locus_3221_Transcript_2/2_Confidence_1.000_Length_1252	LG25	330180 -> 335560	6147	m1	within	-	LG25	phytozomev10	gene	330086	335590	.	-	.	ID=Aco013124.v3;Name=Aco013124
Locus_4557_Transcript_1/1_Confidence_1.000_Length_1094	scaffold_2405	4056 -> 5242	5230	m0	nogene	na	na
Locus_555_Transcript_2/2_Confidence_1.000_Length_2238	LG01	23708230 -> 23713155	10906	m1	within	+	LG01	phytozomev10	gene	23708211	23713924	.	+	.	ID=Aco017358.v3;Name=Aco017358
Locus_8367_Transcript_2/2_Confidence_1.000_Length_800	LG01	12320413 -> 12323142	3808	m1	overlap5	+	LG01	phytozomev10	gene	12320421	12323273	.	+	.	ID=Aco011335.v3;Name=Aco011335
Locus_8367_Transcript_1/2_Confidence_1.000_Length_791	LG01	12320411 -> 12323142	3818	m1	overlap5	+	LG01	phytozomev10	gene	12320421	12323273	.	+	.	ID=Aco011335.v3;Name=Aco011335
Locus_7893_Transcript_1/1_Confidence_1.000_Length_730	LG01	2973575 -> 2983105	3552	m1	within	+	LG01	phytozomev10	gene	2973562	2983174	.	+	.	ID=Aco012329.v3;Name=Aco012329
Locus_6185_Transcript_1/1_Confidence_1.000_Length_769	LG01	24692992 -> 24694288	3820	m1	overlap5	+	LG01	phytozomev10	gene	24692996	24694590	.	+	.	ID=Aco015065.v3;Name=Aco015065
Locus_8204_Transcript_1/1_Confidence_1.000_Length_1034	LG01	1067845 -> 1071118	5018	m1	within	-	LG01	phytozomev10	gene	1067838	1074192	.	-	.	ID=Aco009588.v3;Name=Aco009588
Locus_9950_Transcript_1/1_Confidence_1.000_Length_722	LG01	2146463 -> 2149904	3569	m1	within	-	LG01	phytozomev10	gene	2145930	2150102	.	-	.	ID=Aco012425.v3;Name=Aco012425
Locus_8711_Transcript_1/1_Confidence_1.000_Length_432	LG01	2618889 -> 2619321	2142	m1	within	-	LG01	phytozomev10	gene	2618150	2619352	.	-	.	ID=Aco012365.v3;Name=Aco012365
Locus_6505_Transcript_1/1_Confidence_1.000_Length_533	LG01	1071556 -> 1073872	2577	m1	within	-	LG01	phytozomev10	gene	1067838	1074192	.	-	.	ID=Aco009588.v3;Name=Aco009588
Locus_825_Transcript_3/3_Confidence_0.778_Length_2828	LG02	15725685 -> 15730958	13605	m1	overlap3	-	LG02	phytozomev10	gene	15725605	15730950	.	-	.	ID=Aco000910.v3;Name=Aco000910
Locus_776_Transcript_1/1_Confidence_1.000_Length_2209	LG02	17117037 -> 17125047	10605	m1	overlap5	+	LG02	phytozomev10	gene	17117038	17130654	.	+	.	ID=Aco000731.v3;Name=Aco000731
Locus_5571_Transcript_1/1_Confidence_1.000_Length_1040	LG03	16601405 -> 16603823	5130	m1	within	+	LG03	phytozomev10	gene	16601364	16610021	.	+	.	ID=Aco017247.v3;Name=Aco017247
Locus_54084_Transcript_1/1_Confidence_1.000_Length_759	LG03	16491961 -> 16494188	3739	m1	within	-	LG03	phytozomev10	gene	16491516	16494572	.	-	.	ID=Aco017261.v3;Name=Aco017261
Locus_615_Transcript_1/2_Confidence_1.000_Length_2539	LG04	13798002 -> 13802976	12499	m1	within	-	LG04	phytozomev10	gene	13797693	13803603	.	-	.	ID=Aco011091.v3;Name=Aco011091
Locus_5906_Transcript_1/1_Confidence_1.000_Length_759	LG04	633838 -> 637328	3778	m1	within	-	LG04	phytozomev10	gene	633516	637339	.	-	.	ID=Aco002569.v3;Name=Aco002569
Locus_6828_Transcript_1/1_Confidence_1.000_Length_1547	LG04	15446189 -> 15448039	7591	m1	within	+	LG04	phytozomev10	gene	15446163	15448114	.	+	.	ID=Aco016862.v3;Name=Aco016862
Locus_615_Transcript_2/2_Confidence_1.000_Length_1246	LG04	13799419 -> 13802976	6145	m1	within	-	LG04	phytozomev10	gene	13797693	13803603	.	-	.	ID=Aco011091.v3;Name=Aco011091
Locus_5401_Transcript_1/1_Confidence_1.000_Length_1240	LG05	274405 -> 278847	5979	m1	within	-	LG05	phytozomev10	gene	274238	278927	.	-	.	ID=Aco014287.v3;Name=Aco014287
Locus_9235_Transcript_2/2_Confidence_1.000_Length_547	LG05	6032901 -> 6036865	2639	m1	within	+	LG05	phytozomev10	gene	6032878	6037034	.	+	.	ID=Aco004810.v3;Name=Aco004810
Locus_9235_Transcript_1/2_Confidence_1.000_Length_577	LG05	6032901 -> 6036865	2792	m1	within	+	LG05	phytozomev10	gene	6032878	6037034	.	+	.	ID=Aco004810.v3;Name=Aco004810
Locus_5430_Transcript_1/1_Confidence_1.000_Length_2216	LG06	11214277 -> 11216831	10958	m1	within	+	LG06	phytozomev10	gene	11214238	11216916	.	+	.	ID=Aco002746.v3;Name=Aco002746
Locus_820_Transcript_2/2_Confidence_0.750_Length_1913	LG06	14421379 -> 14426060	9232	m1	within	+	LG06	phytozomev10	gene	14420184	14426559	.	+	.	ID=Aco018526.v3;Name=Aco018526
Locus_6017_Transcript_1/1_Confidence_1.000_Length_488	LG06	12552875 -> 12554388	2336	m1	within	+	LG06	phytozomev10	gene	12530887	12557298	.	+	.	ID=Aco002915.v3;Name=Aco002915
Locus_6400_Transcript_1/1_Confidence_1.000_Length_1013	LG06	985823 -> 987818	4973	m1	contains	-	LG06	phytozomev10	gene	986027	986779	.	-	.	ID=Aco011524.v3;Name=Aco011524
Locus_672_Transcript_1/1_Confidence_1.000_Length_1283	LG06	12315005 -> 12316857	6159	m1	within	-	LG06	phytozomev10	gene	12314924	12316965	.	-	.	ID=Aco002886.v3;Name=Aco002886
Locus_85_Transcript_2/3_Confidence_0.688_Length_684	LG06	11916507 -> 11917581	3358	m1	within	+	LG06	phytozomev10	gene	11915108	11918551	.	+	.	ID=Aco002827.v3;Name=Aco002827
Locus_6231_Transcript_1/1_Confidence_1.000_Length_689	LG07	4793883 -> 4796829	3406	m1	within	-	LG07	phytozomev10	gene	4788735	4797334	.	-	.	ID=Aco020410.v3;Name=Aco020410
Locus_8455_Transcript_1/1_Confidence_1.000_Length_1233	LG07	2112461 -> 2115969	5960	m1	within	+	LG07	phytozomev10	gene	2107917	2116127	.	+	.	ID=Aco005107.v3;Name=Aco005107
Locus_8242_Transcript_1/1_Confidence_1.000_Length_1727	LG07	3300916 -> 3307623	8363	m1	within	+	LG07	phytozomev10	gene	3300907	3308650	.	+	.	ID=Aco005248.v3;Name=Aco005248
Locus_710_Transcript_2/2_Confidence_1.000_Length_2488	LG08	286165 -> 291194	12274	m1	within	+	LG08	phytozomev10	gene	286025	291588	.	+	.	ID=Aco007557.v3;Name=Aco007557
Locus_710_Transcript_1/2_Confidence_1.000_Length_2488	LG08	286165 -> 291194	12301	m1	within	+	LG08	phytozomev10	gene	286025	291588	.	+	.	ID=Aco007557.v3;Name=Aco007557
Locus_6134_Transcript_1/1_Confidence_1.000_Length_2123	LG08	11769614 -> 11773986	10500	m1	within	+	LG08	phytozomev10	gene	11767426	11774078	.	+	.	ID=Aco011753.v3;Name=Aco011753
Locus_5864_Transcript_1/1_Confidence_1.000_Length_1028	LG09	11059665 -> 11064054	4930	m1	within	+	LG09	phytozomev10	gene	11059539	11064187	.	+	.	ID=Aco015739.v3;Name=Aco015739
Locus_6448_Transcript_1/1_Confidence_1.000_Length_778	LG09	11373759 -> 11376602	3806	m1	within	+	LG09	phytozomev10	gene	11373687	11380604	.	+	.	ID=Aco008839.v3;Name=Aco008839
Locus_7682_Transcript_5/5_Confidence_0.600_Length_1337	LG10	1818096 -> 1820157	6567	m1	overlap3	+	LG10	phytozomev10	gene	1817948	1820026	.	+	.	ID=Aco009965.v3;Name=Aco009965
Locus_7682_Transcript_4/5_Confidence_0.600_Length_1328	LG10	1818096 -> 1820157	6398	m1	overlap3	+	LG10	phytozomev10	gene	1817948	1820026	.	+	.	ID=Aco009965.v3;Name=Aco009965
Locus_7682_Transcript_2/5_Confidence_0.600_Length_1321	LG10	1818112 -> 1820157	6379	m1	overlap3	+	LG10	phytozomev10	gene	1817948	1820026	.	+	.	ID=Aco009965.v3;Name=Aco009965
Locus_7682_Transcript_3/5_Confidence_0.600_Length_1153	LG10	1818096 -> 1819854	5500	m1	within	+	LG10	phytozomev10	gene	1817948	1820026	.	+	.	ID=Aco009965.v3;Name=Aco009965
Locus_9682_Transcript_1/1_Confidence_1.000_Length_1301	LG10	2267118 -> 2307050	6294	m4	overlap5	+	LG10	phytozomev10	gene	2303211	2307108	.	+	.	ID=Aco010027.v3;Name=Aco010027
Locus_614_Transcript_1/1_Confidence_1.000_Length_431	LG10	626114 -> 627800	2113	m1	within	-	LG10	phytozomev10	gene	623418	630063	.	-	.	ID=Aco009813.v3;Name=Aco009813
Locus_8513_Transcript_1/1_Confidence_1.000_Length_1158	LG11	10677883 -> 10680154	5708	m1	within	-	LG11	phytozomev10	gene	10677489	10688991	.	-	.	ID=Aco005496.v3;Name=Aco005496
Locus_5414_Transcript_1/1_Confidence_1.000_Length_2246	LG11	11698892 -> 11704372	11149	m1	within	+	LG11	phytozomev10	gene	11698637	11704551	.	+	.	ID=Aco005611.v3;Name=Aco005611
Locus_7892_Transcript_2/2_Confidence_1.000_Length_1369	LG11	12677763 -> 12681946	6589	m1	within	-	LG11	phytozomev10	gene	12675778	12686878	.	-	.	ID=Aco005756.v3;Name=Aco005756
Locus_7892_Transcript_1/2_Confidence_1.000_Length_1300	LG11	12677182 -> 12681946	6275	m1	within	-	LG11	phytozomev10	gene	12675778	12686878	.	-	.	ID=Aco005756.v3;Name=Aco005756
Locus_7016_Transcript_3/3_Confidence_0.600_Length_1919	LG12	2034092 -> 2039171	9256	m1	overlap3	-	LG12	phytozomev10	gene	2034000	2038953	.	-	.	ID=Aco000413.v3;Name=Aco000413
Locus_7016_Transcript_2/3_Confidence_0.600_Length_1967	LG12	2034092 -> 2039195	9448	m1	overlap3	-	LG12	phytozomev10	gene	2034000	2038953	.	-	.	ID=Aco000413.v3;Name=Aco000413
Locus_7016_Transcript_1/3_Confidence_0.600_Length_1946	LG12	2034066 -> 2039171	9430	m1	overlap3	-	LG12	phytozomev10	gene	2034000	2038953	.	-	.	ID=Aco000413.v3;Name=Aco000413
Locus_80_Transcript_1/1_Confidence_1.000_Length_1640	LG12	1788964 -> 1793931	7882	m1	within	-	LG12	phytozomev10	gene	1788277	1795252	.	-	.	ID=Aco000443.v3;Name=Aco000443
Locus_7357_Transcript_1/1_Confidence_1.000_Length_1174	LG12	209005 -> 213102	5629	m2	overlap3	+	LG12	phytozomev10	gene	205260	210690	.	+	.	ID=Aco000684.v3;Name=Aco000684
Locus_5970_Transcript_2/2_Confidence_1.000_Length_1157	LG12	5103289 -> 5107296	5654	m1	within	-	LG12	phytozomev10	gene	5088813	5107384	.	-	.	ID=Aco000057.v3;Name=Aco000057
Locus_5970_Transcript_1/2_Confidence_1.000_Length_1224	LG12	5103289 -> 5107363	6034	m1	within	-	LG12	phytozomev10	gene	5088813	5107384	.	-	.	ID=Aco000057.v3;Name=Aco000057
Locus_675_Transcript_2/2_Confidence_1.000_Length_2249	LG13	11524154 -> 11528280	11097	m1	overlap5	-	LG13	phytozomev10	gene	11524155	11528321	.	-	.	ID=Aco013642.v3;Name=Aco013642
Locus_9902_Transcript_1/1_Confidence_1.000_Length_935	LG13	1805620 -> 1809107	4515	m1	within	+	LG13	phytozomev10	gene	1805368	1809238	.	+	.	ID=Aco012524.v3;Name=Aco012524
Locus_8146_Transcript_1/1_Confidence_1.000_Length_1353	LG14	10540769 -> 10548296	6554	m1	within	+	LG14	phytozomev10	gene	10540726	10548622	.	+	.	ID=Aco021184.v3;Name=Aco021184
Locus_9496_Transcript_1/1_Confidence_1.000_Length_994	LG15	7606104 -> 7607098	4907	m2	within	-	LG15	phytozomev10	gene	7605876	7607291	.	-	.	ID=Aco026224.v3;Name=Aco026224
Locus_6489_Transcript_1/1_Confidence_1.000_Length_1147	LG15	11039071 -> 11040218	5663	m1	within	-	LG15	phytozomev10	gene	11035322	11040698	.	-	.	ID=Aco013346.v3;Name=Aco013346
Locus_7689_Transcript_2/2_Confidence_1.000_Length_2421	LG16	10256275 -> 10262528	11769	m1	within	+	LG16	phytozomev10	gene	10256171	10262700	.	+	.	ID=Aco005937.v3;Name=Aco005937
Locus_546_Transcript_1/1_Confidence_1.000_Length_992	LG17	1178081 -> 1180556	4881	m1	within	-	LG17	phytozomev10	gene	1177934	1180635	.	-	.	ID=Aco003220.v3;Name=Aco003220
Locus_966_Transcript_1/1_Confidence_1.000_Length_1315	LG17	3422814 -> 3427502	6330	m1	within	-	LG17	phytozomev10	gene	3422619	3427569	.	-	.	ID=Aco003511.v3;Name=Aco003511
Locus_9601_Transcript_1/1_Confidence_1.000_Length_1395	LG17	2887360 -> 2892331	6656	m1	within	+	LG17	phytozomev10	gene	2887161	2892438	.	+	.	ID=Aco003442.v3;Name=Aco003442
Locus_5660_Transcript_1/1_Confidence_1.000_Length_2935	LG18	5074719 -> 5104116	14146	m1	within	-	LG18	phytozomev10	gene	5073685	5107432	.	-	.	ID=Aco019567.v3;Name=Aco019567
Locus_563_Transcript_1/1_Confidence_1.000_Length_1126	LG19	10205637 -> 10207738	5590	m1	contains	+	LG19	phytozomev10	gene	10206744	10207628	.	+	.	ID=Aco008415.v3;Name=Aco008415
Locus_8662_Transcript_1/1_Confidence_1.000_Length_1320	LG20	209233 -> 212794	6482	m1	within	-	LG20	phytozomev10	gene	208139	214259	.	-	.	ID=Aco019057.v3;Name=Aco019057
Locus_6888_Transcript_1/1_Confidence_1.000_Length_1716	LG21	7566082 -> 7577403	8384	m1	within	+	LG21	phytozomev10	gene	7565982	7577611	.	+	.	ID=Aco008126.v3;Name=Aco008126
Locus_717_Transcript_2/2_Confidence_1.000_Length_2025	LG21	150563 -> 154561	9836	m1	within	-	LG21	phytozomev10	gene	150279	154684	.	-	.	ID=Aco017783.v3;Name=Aco017783
Locus_717_Transcript_1/2_Confidence_1.000_Length_2025	LG21	150563 -> 154561	9890	m1	within	-	LG21	phytozomev10	gene	150279	154684	.	-	.	ID=Aco017783.v3;Name=Aco017783
Locus_582_Transcript_2/4_Confidence_0.789_Length_664	LG21	9983204 -> 9984048	3171	m1	within	+	LG21	phytozomev10	gene	9982751	9984081	.	+	.	ID=Aco007857.v3;Name=Aco007857
Locus_6021_Transcript_1/1_Confidence_1.000_Length_602	LG21	9631238 -> 9632607	2924	m1	within	+	LG21	phytozomev10	gene	9628519	9632954	.	+	.	ID=Aco007908.v3;Name=Aco007908
Locus_9525_Transcript_1/1_Confidence_1.000_Length_1166	LG22	1243265 -> 1247579	5740	m1	within	-	LG22	phytozomev10	gene	1241409	1248439	.	-	.	ID=Aco017488.v3;Name=Aco017488
Locus_722_Transcript_1/1_Confidence_1.000_Length_1236	LG22	7618082 -> 7904147	5980	m24	overlap3	-	LG22	phytozomev10	gene	7618037	7623320	.	-	.	ID=Aco009360.v3;Name=Aco009360
Locus_7059_Transcript_1/1_Confidence_1.000_Length_2036	LG23	1988958 -> 1993923	9839	m1	within	-	LG23	phytozomev10	gene	1988940	1993967	.	-	.	ID=Aco007146.v3;Name=Aco007146
Locus_5605_Transcript_1/1_Confidence_1.000_Length_2491	LG23	2781076 -> 2786445	12193	m1	within	-	LG23	phytozomev10	gene	2780882	2786845	.	-	.	ID=Aco007258.v3;Name=Aco007258
Locus_6988_Transcript_1/1_Confidence_1.000_Length_1327	LG25	3086236 -> 3090971	6413	m1	within	-	LG25	phytozomev10	gene	3085978	3091492	.	-	.	ID=Aco010175.v3;Name=Aco010175
Locus_615_Transcript_2/2_Confidence_1.000_Length_1246	scaffold_502	30592 -> 34149	6145	m1	within	-	scaffold_502	phytozomev10	gene	28868	34767	.	-	.	ID=Aco024325.v3;Name=Aco024325
Locus_615_Transcript_1/2_Confidence_1.000_Length_2539	scaffold_502	29177 -> 34149	12604	m1	within	-	scaffold_502	phytozomev10	gene	28868	34767	.	-	.	ID=Aco024325.v3;Name=Aco024325
Locus_6231_Transcript_1/1_Confidence_1.000_Length_689	scaffold_1109	27783 -> 30729	3362	m1	within	+	scaffold_1109	phytozomev10	gene	27643	35829	.	+	.	ID=Aco030093.v3;Name=Aco030093

## Sheet: old-exonerate-scores-maps
Locus_18688_Transcript_1/1_Confidence_1.000_Length_1254	nogene	6171
Locus_11226_Transcript_1/1_Confidence_1.000_Length_1081	within	5372
Locus_1273_Transcript_1/1_Confidence_1.000_Length_1681	within	8295
Locus_1809_Transcript_1/1_Confidence_1.000_Length_1046	overlap	5213
Locus_15812_Transcript_3/3_Confidence_0.800_Length_542	within	2574
Locus_15812_Transcript_1/3_Confidence_0.800_Length_575	within	2812
Locus_1568_Transcript_1/4_Confidence_0.636_Length_2089	within	10378
Locus_18541_Transcript_1/1_Confidence_1.000_Length_487	overlap	2331
Locus_1568_Transcript_4/4_Confidence_0.727_Length_2208	within	10958
Locus_1568_Transcript_2/4_Confidence_0.364_Length_929	within	4613
Locus_1752_Transcript_1/1_Confidence_1.000_Length_2732	overlap	13401
Locus_11487_Transcript_2/2_Confidence_1.000_Length_1604	within	7756
Locus_11487_Transcript_1/2_Confidence_1.000_Length_1596	within	7669
Locus_1838_Transcript_1/1_Confidence_1.000_Length_3003	within	14814
Locus_1310_Transcript_2/2_Confidence_1.000_Length_2587	within	12750
Locus_1835_Transcript_4/4_Confidence_0.429_Length_2434	within	11675
Locus_1835_Transcript_2/4_Confidence_0.429_Length_630	within	3062
Locus_12919_Transcript_1/1_Confidence_1.000_Length_1348	within	6459
Locus_17772_Transcript_1/1_Confidence_1.000_Length_1865	overlap	9325
Locus_1619_Transcript_1/1_Confidence_1.000_Length_1887	within	9324
Locus_11105_Transcript_6/6_Confidence_0.667_Length_1006	within	4869
Locus_11105_Transcript_5/6_Confidence_0.667_Length_1103	within	5361
Locus_11105_Transcript_3/6_Confidence_0.667_Length_1096	within	5321
Locus_1880_Transcript_2/2_Confidence_1.000_Length_1253	within	6167
Locus_1728_Transcript_1/2_Confidence_1.000_Length_1057	within	5181
Locus_1827_Transcript_1/2_Confidence_1.000_Length_1715	within	8497
Locus_1331_Transcript_1/1_Confidence_1.000_Length_3319	within	16112
Locus_10218_Transcript_3/3_Confidence_0.615_Length_1273	within	6205
Locus_1880_Transcript_1/2_Confidence_1.000_Length_941	within	4634
Locus_15455_Transcript_1/2_Confidence_1.000_Length_775	within	3751
Locus_18129_Transcript_1/1_Confidence_1.000_Length_582	within	2794
Locus_15455_Transcript_2/2_Confidence_1.000_Length_772	within	3698
Locus_1366_Transcript_1/1_Confidence_1.000_Length_624	within	2990
Locus_18648_Transcript_2/2_Confidence_1.000_Length_1536	within	7441
Locus_18648_Transcript_1/2_Confidence_1.000_Length_1536	within	7468
Locus_17561_Transcript_1/1_Confidence_1.000_Length_1113	within	5471
Locus_1660_Transcript_4/4_Confidence_0.636_Length_2188	nogene	10540
Locus_1660_Transcript_2/4_Confidence_0.455_Length_1918	nogene	9185
Locus_1796_Transcript_1/1_Confidence_1.000_Length_817	within	3991
Locus_1667_Transcript_3/3_Confidence_0.667_Length_2085	within	10135
Locus_1667_Transcript_2/3_Confidence_0.667_Length_2109	within	10134
Locus_18827_Transcript_1/1_Confidence_1.000_Length_1140	overlap	5577
Locus_17729_Transcript_1/1_Confidence_1.000_Length_860	within	4216
Locus_1502_Transcript_1/1_Confidence_1.000_Length_711	within	3505
Locus_1715_Transcript_1/1_Confidence_1.000_Length_1629	within	7961
Locus_1050_Transcript_8/8_Confidence_0.667_Length_2753	overlap	13473
Locus_1050_Transcript_7/8_Confidence_0.630_Length_2478	within	11941
Locus_1050_Transcript_5/8_Confidence_0.667_Length_2753	overlap	13415
Locus_1050_Transcript_4/8_Confidence_0.630_Length_2753	overlap	13465
Locus_1050_Transcript_1/8_Confidence_0.667_Length_2232	overlap	10911
Locus_19135_Transcript_1/1_Confidence_1.000_Length_1398	overlap	6704
Locus_1153_Transcript_2/3_Confidence_0.727_Length_794	within	3775
Locus_1154_Transcript_4/4_Confidence_0.625_Length_575	within	2797
Locus_1154_Transcript_3/4_Confidence_0.625_Length_575	within	2757
Locus_1154_Transcript_2/4_Confidence_0.625_Length_575	within	2734
Locus_141_Transcript_1/1_Confidence_1.000_Length_1440	within	7011
Locus_1092_Transcript_1/1_Confidence_1.000_Length_610	nogene	3050
Locus_13591_Transcript_1/1_Confidence_1.000_Length_3467	within	17112
Locus_1742_Transcript_2/2_Confidence_0.500_Length_742	within	3626
Locus_1742_Transcript_1/2_Confidence_0.500_Length_742	within	3635
Locus_1390_Transcript_1/1_Confidence_1.000_Length_1481	within	7356
Locus_19083_Transcript_1/1_Confidence_1.000_Length_2168	within	10581
Locus_11697_Transcript_1/1_Confidence_1.000_Length_1379	within	6752
Locus_1486_Transcript_1/1_Confidence_1.000_Length_1049	within	5096
Locus_1795_Transcript_3/4_Confidence_0.611_Length_1782	overlap	8527
Locus_16484_Transcript_2/2_Confidence_1.000_Length_779	within	3720
Locus_16484_Transcript_1/2_Confidence_1.000_Length_831	nogene	4040
Locus_11440_Transcript_1/1_Confidence_1.000_Length_865	within	4175
Locus_1649_Transcript_1/1_Confidence_1.000_Length_1869	within	8938
Locus_12221_Transcript_1/1_Confidence_1.000_Length_1451	overlap	7144
Locus_1916_Transcript_3/3_Confidence_0.636_Length_920	within	4517
Locus_18419_Transcript_1/1_Confidence_1.000_Length_1527	within	7601
Locus_1119_Transcript_3/3_Confidence_0.800_Length_2011	within	9645
Locus_1119_Transcript_2/3_Confidence_0.800_Length_2011	within	9690
Locus_1119_Transcript_1/3_Confidence_0.800_Length_2011	within	9672
Locus_1231_Transcript_2/2_Confidence_0.500_Length_2631	nogene	13099
Locus_1231_Transcript_1/2_Confidence_0.500_Length_2631	overlap	13099
Locus_1744_Transcript_1/1_Confidence_1.000_Length_1318	within	6590
Locus_12202_Transcript_1/1_Confidence_1.000_Length_1927	within	9325
Locus_1920_Transcript_1/1_Confidence_1.000_Length_2106	overlap	10123
Locus_1786_Transcript_2/2_Confidence_1.000_Length_3976	nogene	19695
Locus_1786_Transcript_1/2_Confidence_1.000_Length_3976	nogene	19776
Locus_1216_Transcript_1/1_Confidence_1.000_Length_3090	within	15397
Locus_14066_Transcript_1/1_Confidence_1.000_Length_640	within	3126
Locus_1051_Transcript_1/1_Confidence_1.000_Length_1612	overlap	7784
Locus_14070_Transcript_1/1_Confidence_1.000_Length_843	within	4152
Locus_18648_Transcript_2/2_Confidence_1.000_Length_1536	within	7441
Locus_18648_Transcript_1/2_Confidence_1.000_Length_1536	within	7468
Locus_14066_Transcript_1/1_Confidence_1.000_Length_640	within	3126
Locus_11697_Transcript_1/1_Confidence_1.000_Length_1379	within	6752
Locus_19135_Transcript_1/1_Confidence_1.000_Length_1398	within	6704
Locus_1216_Transcript_1/1_Confidence_1.000_Length_3090	within	15397
Locus_1795_Transcript_4/4_Confidence_0.722_Length_1782	overlap	8551
Locus_1795_Transcript_3/4_Confidence_0.611_Length_1782	overlap	8527
Locus_1795_Transcript_1/4_Confidence_0.722_Length_1782	overlap	8479
Locus_1795_Transcript_4/4_Confidence_0.722_Length_1782	overlap	8551
Locus_1795_Transcript_3/4_Confidence_0.611_Length_1782	overlap	8527
Locus_1795_Transcript_1/4_Confidence_0.722_Length_1782	overlap	8479
Locus_21828_Transcript_3/3_Confidence_0.500_Length_1514	within	7404
Locus_21828_Transcript_2/3_Confidence_0.625_Length_1619	nogene	7905
Locus_21828_Transcript_1/3_Confidence_0.500_Length_1514	within	7368
Locus_26372_Transcript_1/1_Confidence_1.000_Length_1929	within	9350
Locus_24523_Transcript_1/1_Confidence_1.000_Length_942	within	4637
Locus_27334_Transcript_1/1_Confidence_1.000_Length_755	within	3666
Locus_2027_Transcript_2/2_Confidence_0.500_Length_3003	within	14875
Locus_2027_Transcript_1/2_Confidence_0.500_Length_3003	within	14875
Locus_2601_Transcript_3/4_Confidence_0.214_Length_1649	overlap	7868
Locus_23723_Transcript_1/1_Confidence_1.000_Length_460	within	2265
Locus_25171_Transcript_1/1_Confidence_1.000_Length_917	overlap	4433
Locus_26694_Transcript_1/1_Confidence_1.000_Length_852	within	4204
Locus_2080_Transcript_1/1_Confidence_1.000_Length_1291	within	6309
Locus_1980_Transcript_1/1_Confidence_1.000_Length_580	within	2773
Locus_2225_Transcript_1/1_Confidence_1.000_Length_1462	nogene	7221
Locus_22914_Transcript_1/1_Confidence_1.000_Length_509	within	2453
Locus_27182_Transcript_1/1_Confidence_1.000_Length_2127	within	10510
Locus_249_Transcript_5/10_Confidence_0.346_Length_1465	within	6987
Locus_249_Transcript_4/10_Confidence_0.346_Length_1438	within	6961
Locus_249_Transcript_9/10_Confidence_0.077_Length_885	within	4301
Locus_26899_Transcript_2/2_Confidence_1.000_Length_846	within	4141
Locus_2483_Transcript_1/1_Confidence_1.000_Length_1386	within	6674
Locus_26079_Transcript_2/2_Confidence_1.000_Length_877	overlap	4344
Locus_26079_Transcript_1/2_Confidence_1.000_Length_873	overlap	4329
Locus_2223_Transcript_1/1_Confidence_1.000_Length_1514	nogene	7449
Locus_2044_Transcript_1/1_Confidence_1.000_Length_824	overlap	4042
Locus_24676_Transcript_1/1_Confidence_1.000_Length_2211	within	10610
Locus_2658_Transcript_1/1_Confidence_1.000_Length_748	within	3576
Locus_23707_Transcript_1/2_Confidence_1.000_Length_4876	within	23828
Locus_26316_Transcript_2/2_Confidence_1.000_Length_433	within	2076
Locus_19228_Transcript_1/1_Confidence_1.000_Length_738	within	3580
Locus_2557_Transcript_1/1_Confidence_1.000_Length_1782	nogene	8661
Locus_2830_Transcript_1/3_Confidence_0.778_Length_1234	nogene	5943
Locus_23156_Transcript_1/1_Confidence_1.000_Length_757	within	3647
Locus_19960_Transcript_1/1_Confidence_1.000_Length_503	nogene	2417
Locus_24522_Transcript_1/1_Confidence_1.000_Length_590	within	2905
Locus_242_Transcript_2/2_Confidence_1.000_Length_1732	within	8528
Locus_242_Transcript_1/2_Confidence_1.000_Length_1737	within	8544
Locus_2479_Transcript_1/1_Confidence_1.000_Length_489	within	2439
Locus_25781_Transcript_1/1_Confidence_1.000_Length_2005	within	9712
Locus_2695_Transcript_1/1_Confidence_1.000_Length_983	within	4818
Locus_24298_Transcript_3/3_Confidence_0.750_Length_1291	within	6261
Locus_24298_Transcript_2/3_Confidence_0.750_Length_1291	within	6297
Locus_24298_Transcript_1/3_Confidence_0.750_Length_1291	within	6315
Locus_2887_Transcript_1/1_Confidence_1.000_Length_921	within	4476
Locus_2719_Transcript_1/1_Confidence_1.000_Length_714	overlap	3396
Locus_23857_Transcript_1/2_Confidence_1.000_Length_752	within	3614
Locus_24155_Transcript_1/1_Confidence_1.000_Length_835	within	4058
Locus_24140_Transcript_1/1_Confidence_1.000_Length_759	within	3674
Locus_27768_Transcript_1/1_Confidence_1.000_Length_989	within	4818
Locus_2077_Transcript_2/2_Confidence_1.000_Length_2967	within	14507
Locus_2077_Transcript_1/2_Confidence_1.000_Length_2967	within	14552
Locus_26_Transcript_1/1_Confidence_1.000_Length_3557	within	17707
Locus_1955_Transcript_1/1_Confidence_1.000_Length_1546	overlap	7378
Locus_23706_Transcript_1/1_Confidence_1.000_Length_887	within	4252
Locus_27428_Transcript_3/3_Confidence_0.778_Length_1108	within	5420
Locus_27428_Transcript_1/3_Confidence_0.778_Length_1158	within	5670
Locus_2736_Transcript_1/1_Confidence_1.000_Length_3379	within	16666
Locus_26309_Transcript_5/5_Confidence_0.417_Length_1071	within	5271
Locus_26309_Transcript_4/5_Confidence_0.417_Length_1071	within	5271
Locus_26309_Transcript_3/5_Confidence_0.417_Length_1071	within	5271
Locus_2999_Transcript_2/2_Confidence_1.000_Length_1061	within	5139
Locus_2999_Transcript_1/2_Confidence_1.000_Length_969	within	4717
Locus_23595_Transcript_2/2_Confidence_1.000_Length_1244	within	5927
Locus_26040_Transcript_1/1_Confidence_1.000_Length_975	within	4754
Locus_23292_Transcript_1/1_Confidence_1.000_Length_757	within	3680
Locus_2607_Transcript_2/2_Confidence_1.000_Length_869	overlap	4317
Locus_23997_Transcript_1/1_Confidence_1.000_Length_799	overlap	3938
Locus_2875_Transcript_1/1_Confidence_1.000_Length_884	within	4303
Locus_23_Transcript_3/4_Confidence_0.824_Length_885	within	4350
Locus_23_Transcript_4/4_Confidence_0.824_Length_508	within	2475
Locus_23_Transcript_2/4_Confidence_0.824_Length_672	within	3313
Locus_29042_Transcript_1/1_Confidence_1.000_Length_465	within	2265
Locus_27865_Transcript_1/1_Confidence_1.000_Length_997	nogene	4873
Locus_2813_Transcript_1/1_Confidence_1.000_Length_3761	within	18564
Locus_23850_Transcript_1/1_Confidence_1.000_Length_528	within	2569
Locus_258_Transcript_1/1_Confidence_1.000_Length_1321	nogene	6453
Locus_286_Transcript_2/2_Confidence_1.000_Length_1195	within	5829
Locus_28917_Transcript_1/1_Confidence_1.000_Length_658	within	3237
Locus_24600_Transcript_3/5_Confidence_0.143_Length_748	overlap	3688
Locus_24600_Transcript_5/5_Confidence_0.357_Length_804	overlap	3952
Locus_24600_Transcript_1/5_Confidence_0.357_Length_798	overlap	3909
Locus_2856_Transcript_1/2_Confidence_1.000_Length_1225	within	6020
Locus_26115_Transcript_2/2_Confidence_1.000_Length_714	within	3522
Locus_2856_Transcript_2/2_Confidence_1.000_Length_1505	within	7381
Locus_23655_Transcript_1/1_Confidence_1.000_Length_1490	nogene	7320
Locus_23925_Transcript_1/1_Confidence_1.000_Length_778	within	3873
Locus_2522_Transcript_1/1_Confidence_1.000_Length_1744	within	8500
Locus_2410_Transcript_8/10_Confidence_0.233_Length_2779	overlap	13680
Locus_2410_Transcript_10/10_Confidence_0.267_Length_1493	overlap	7203
Locus_2410_Transcript_8/10_Confidence_0.233_Length_2779	overlap	13680
Locus_2410_Transcript_10/10_Confidence_0.267_Length_1493	overlap	7203
Locus_2601_Transcript_3/4_Confidence_0.214_Length_1649	within	7868
Locus_3844_Transcript_1/2_Confidence_1.000_Length_636	within	3032
Locus_3146_Transcript_2/2_Confidence_1.000_Length_1435	nogene	7087
Locus_3146_Transcript_1/2_Confidence_1.000_Length_1435	nogene	7141
Locus_343_Transcript_1/1_Confidence_1.000_Length_1103	overlap	5251
Locus_331_Transcript_1/1_Confidence_1.000_Length_695	overlap	3330
Locus_4318_Transcript_1/1_Confidence_1.000_Length_472	within	2305
Locus_473_Transcript_1/1_Confidence_1.000_Length_932	within	4549
Locus_505_Transcript_2/2_Confidence_1.000_Length_1148	overlap	5568
Locus_480_Transcript_3/3_Confidence_0.714_Length_3978	within	19716
Locus_480_Transcript_2/3_Confidence_0.714_Length_3440	within	16834
Locus_37874_Transcript_1/1_Confidence_1.000_Length_449	within	2245
Locus_4298_Transcript_1/1_Confidence_1.000_Length_2031	within	10005
Locus_4557_Transcript_1/1_Confidence_1.000_Length_1094	nogene	5230
Locus_47914_Transcript_1/1_Confidence_1.000_Length_658	within	3181
Locus_4866_Transcript_1/1_Confidence_1.000_Length_589	within	2863
Locus_4247_Transcript_4/4_Confidence_0.667_Length_1703	overlap	8112
Locus_4247_Transcript_3/4_Confidence_0.667_Length_1703	overlap	8184
Locus_4247_Transcript_2/4_Confidence_0.667_Length_1703	overlap	8148
Locus_4247_Transcript_1/4_Confidence_0.667_Length_1707	overlap	8275
Locus_4447_Transcript_2/2_Confidence_1.000_Length_1037	within	5077
Locus_4447_Transcript_1/2_Confidence_1.000_Length_1037	within	5104
Locus_4049_Transcript_1/2_Confidence_1.000_Length_1929	overlap	9209
Locus_4049_Transcript_2/2_Confidence_1.000_Length_1676	overlap	8265
Locus_33299_Transcript_1/1_Confidence_1.000_Length_640	overlap	3155
Locus_4235_Transcript_1/1_Confidence_1.000_Length_647	within	3135
Locus_3418_Transcript_2/2_Confidence_1.000_Length_1297	within	6175
Locus_3418_Transcript_1/2_Confidence_1.000_Length_1475	overlap	7187
Locus_537_Transcript_4/4_Confidence_0.667_Length_1555	overlap	7482
Locus_537_Transcript_2/4_Confidence_0.667_Length_1066	within	5092
Locus_45029_Transcript_1/1_Confidence_1.000_Length_566	nogene	2794
Locus_4151_Transcript_1/1_Confidence_1.000_Length_1009	within	4884
Locus_355_Transcript_1/2_Confidence_1.000_Length_2565	within	12739
Locus_4921_Transcript_1/1_Confidence_1.000_Length_3346	within	16358
Locus_3545_Transcript_1/1_Confidence_1.000_Length_1243	within	6072
Locus_45023_Transcript_1/1_Confidence_1.000_Length_480	within	2303
Locus_31651_Transcript_1/1_Confidence_1.000_Length_513	overlap	2547
Locus_4557_Transcript_1/1_Confidence_1.000_Length_1094	within	5230
Locus_4557_Transcript_1/1_Confidence_1.000_Length_1094	nogene	5230
Locus_4571_Transcript_1/1_Confidence_1.000_Length_828	within	4069
Locus_3191_Transcript_5/5_Confidence_0.750_Length_2865	within	13611
Locus_39878_Transcript_1/1_Confidence_1.000_Length_477	within	2354
Locus_37501_Transcript_1/1_Confidence_1.000_Length_439	within	2087
Locus_5137_Transcript_1/1_Confidence_1.000_Length_1549	overlap	7449
Locus_3051_Transcript_2/2_Confidence_0.917_Length_3524	overlap	17321
Locus_3051_Transcript_1/2_Confidence_0.917_Length_3885	overlap	19140
Locus_3206_Transcript_1/1_Confidence_1.000_Length_1688	nogene	8310
Locus_318_Transcript_1/1_Confidence_1.000_Length_1486	within	7328
Locus_4305_Transcript_1/1_Confidence_1.000_Length_693	within	3399
Locus_3512_Transcript_1/1_Confidence_1.000_Length_1787	within	8874
Locus_36926_Transcript_1/1_Confidence_1.000_Length_968	within	4704
Locus_3557_Transcript_2/2_Confidence_1.000_Length_3180	within	15722
Locus_3557_Transcript_1/2_Confidence_1.000_Length_3180	within	15695
Locus_41296_Transcript_1/1_Confidence_1.000_Length_602	within	2944
Locus_4557_Transcript_1/1_Confidence_1.000_Length_1094	nogene	5230
Locus_4557_Transcript_1/1_Confidence_1.000_Length_1094	nogene	5230
Locus_3267_Transcript_1/1_Confidence_1.000_Length_1461	within	7155
Locus_5291_Transcript_2/2_Confidence_1.000_Length_878	overlap	4256
Locus_5291_Transcript_1/2_Confidence_1.000_Length_873	overlap	4262
Locus_3829_Transcript_2/3_Confidence_0.714_Length_3018	nogene	14764
Locus_4557_Transcript_1/1_Confidence_1.000_Length_1094	within	5230
Locus_39155_Transcript_1/1_Confidence_1.000_Length_1360	within	6493
Locus_32224_Transcript_1/1_Confidence_1.000_Length_1658	within	8103
Locus_535_Transcript_2/2_Confidence_1.000_Length_2897	overlap	14153
Locus_535_Transcript_1/2_Confidence_1.000_Length_2903	overlap	14184
Locus_4099_Transcript_2/2_Confidence_1.000_Length_789	within	3770
Locus_3205_Transcript_2/3_Confidence_0.444_Length_1006	within	4866
Locus_3205_Transcript_3/3_Confidence_0.778_Length_1237	within	5918
Locus_4135_Transcript_1/1_Confidence_1.000_Length_2544	nogene	12666
Locus_3233_Transcript_2/2_Confidence_1.000_Length_1300	within	6348
Locus_3233_Transcript_1/2_Confidence_1.000_Length_1300	within	6321
Locus_3037_Transcript_3/4_Confidence_0.600_Length_926	within	4406
Locus_3497_Transcript_2/2_Confidence_1.000_Length_559	within	2702
Locus_3497_Transcript_1/2_Confidence_1.000_Length_559	overlap	2702
Locus_4196_Transcript_1/1_Confidence_1.000_Length_1417	within	6773
Locus_50613_Transcript_1/1_Confidence_1.000_Length_839	within	4101
Locus_36273_Transcript_1/1_Confidence_1.000_Length_434	within	2092
Locus_5288_Transcript_3/3_Confidence_0.625_Length_1660	within	8016
Locus_5288_Transcript_1/3_Confidence_0.750_Length_1802	within	8663
Locus_3427_Transcript_1/1_Confidence_1.000_Length_2644	overlap	13193
Locus_3030_Transcript_8/8_Confidence_0.300_Length_2557	overlap	12569
Locus_3030_Transcript_7/8_Confidence_0.300_Length_2557	nogene	12623
Locus_3030_Transcript_6/8_Confidence_0.300_Length_2557	overlap	12623
Locus_3030_Transcript_5/8_Confidence_0.300_Length_2557	nogene	12569
Locus_3030_Transcript_4/8_Confidence_0.350_Length_2557	overlap	12533
Locus_5329_Transcript_1/1_Confidence_1.000_Length_1065	within	5213
Locus_4123_Transcript_1/1_Confidence_1.000_Length_1083	within	5242
Locus_3547_Transcript_1/1_Confidence_1.000_Length_1216	overlap	5804
Locus_32349_Transcript_1/2_Confidence_1.000_Length_570	within	2810
Locus_3396_Transcript_1/2_Confidence_1.000_Length_1424	overlap	7042
Locus_44583_Transcript_1/1_Confidence_1.000_Length_764	within	3632
Locus_4756_Transcript_1/1_Confidence_1.000_Length_1603	within	7661
Locus_4355_Transcript_1/1_Confidence_1.000_Length_1619	within	8038
Locus_3221_Transcript_2/2_Confidence_1.000_Length_1252	within	6147
Locus_4557_Transcript_1/1_Confidence_1.000_Length_1094	nogene	5230
Locus_555_Transcript_2/2_Confidence_1.000_Length_2238	within	10906
Locus_8367_Transcript_2/2_Confidence_1.000_Length_800	overlap	3808
Locus_8367_Transcript_1/2_Confidence_1.000_Length_791	overlap	3818
Locus_7893_Transcript_1/1_Confidence_1.000_Length_730	within	3552
Locus_6185_Transcript_1/1_Confidence_1.000_Length_769	overlap	3820
Locus_8204_Transcript_1/1_Confidence_1.000_Length_1034	within	5018
Locus_8711_Transcript_1/1_Confidence_1.000_Length_432	within	2142
Locus_6505_Transcript_1/1_Confidence_1.000_Length_533	within	2577
Locus_825_Transcript_3/3_Confidence_0.778_Length_2828	overlap	13605
Locus_776_Transcript_1/1_Confidence_1.000_Length_2209	overlap	10605
Locus_5571_Transcript_1/1_Confidence_1.000_Length_1040	within	5130
Locus_54084_Transcript_1/1_Confidence_1.000_Length_759	within	3739
Locus_615_Transcript_1/2_Confidence_1.000_Length_2539	within	12604
Locus_5906_Transcript_1/1_Confidence_1.000_Length_759	within	3778
Locus_6828_Transcript_1/1_Confidence_1.000_Length_1547	within	7591
Locus_615_Transcript_2/2_Confidence_1.000_Length_1246	within	6145
Locus_5401_Transcript_1/1_Confidence_1.000_Length_1240	within	5979
Locus_9235_Transcript_2/2_Confidence_1.000_Length_547	within	2639
Locus_9235_Transcript_1/2_Confidence_1.000_Length_577	within	2792
Locus_5430_Transcript_1/1_Confidence_1.000_Length_2216	within	10958
Locus_820_Transcript_2/2_Confidence_0.750_Length_1913	within	9232
Locus_6017_Transcript_1/1_Confidence_1.000_Length_488	within	2336
Locus_6400_Transcript_1/1_Confidence_1.000_Length_1013	overlap	4973
Locus_672_Transcript_1/1_Confidence_1.000_Length_1283	within	6159
Locus_85_Transcript_2/3_Confidence_0.688_Length_684	within	3358
Locus_6231_Transcript_1/1_Confidence_1.000_Length_689	within	3362
Locus_8455_Transcript_1/1_Confidence_1.000_Length_1233	within	5960
Locus_8242_Transcript_1/1_Confidence_1.000_Length_1727	within	8363
Locus_710_Transcript_2/2_Confidence_1.000_Length_2488	within	12274
Locus_710_Transcript_1/2_Confidence_1.000_Length_2488	within	12301
Locus_6134_Transcript_1/1_Confidence_1.000_Length_2123	within	10500
Locus_5864_Transcript_1/1_Confidence_1.000_Length_1028	within	4930
Locus_6448_Transcript_1/1_Confidence_1.000_Length_778	within	3806
Locus_7682_Transcript_5/5_Confidence_0.600_Length_1337	overlap	6567
Locus_7682_Transcript_4/5_Confidence_0.600_Length_1328	overlap	6398
Locus_7682_Transcript_2/5_Confidence_0.600_Length_1321	overlap	6379
Locus_7682_Transcript_3/5_Confidence_0.600_Length_1153	within	5500
Locus_9682_Transcript_1/1_Confidence_1.000_Length_1301	overlap	6294
Locus_614_Transcript_1/1_Confidence_1.000_Length_431	within	2113
Locus_8513_Transcript_1/1_Confidence_1.000_Length_1158	within	5708
Locus_5414_Transcript_1/1_Confidence_1.000_Length_2246	within	11149
Locus_7892_Transcript_2/2_Confidence_1.000_Length_1369	within	6589
Locus_7892_Transcript_1/2_Confidence_1.000_Length_1300	within	6275
Locus_7016_Transcript_3/3_Confidence_0.600_Length_1919	overlap	9256
Locus_7016_Transcript_2/3_Confidence_0.600_Length_1967	overlap	9448
Locus_7016_Transcript_1/3_Confidence_0.600_Length_1946	overlap	9430
Locus_80_Transcript_1/1_Confidence_1.000_Length_1640	within	7882
Locus_7357_Transcript_1/1_Confidence_1.000_Length_1174	overlap	5629
Locus_5970_Transcript_2/2_Confidence_1.000_Length_1157	within	5654
Locus_5970_Transcript_1/2_Confidence_1.000_Length_1224	within	6034
Locus_675_Transcript_2/2_Confidence_1.000_Length_2249	overlap	11097
Locus_9902_Transcript_1/1_Confidence_1.000_Length_935	within	4515
Locus_8146_Transcript_1/1_Confidence_1.000_Length_1353	within	6554
Locus_9496_Transcript_1/1_Confidence_1.000_Length_994	within	4907
Locus_6489_Transcript_1/1_Confidence_1.000_Length_1147	within	5663
Locus_7689_Transcript_2/2_Confidence_1.000_Length_2421	within	11769
Locus_546_Transcript_1/1_Confidence_1.000_Length_992	within	4881
Locus_966_Transcript_1/1_Confidence_1.000_Length_1315	within	6330
Locus_9601_Transcript_1/1_Confidence_1.000_Length_1395	within	6656
Locus_5660_Transcript_1/1_Confidence_1.000_Length_2935	within	14146
Locus_563_Transcript_1/1_Confidence_1.000_Length_1126	overlap	5590
Locus_8662_Transcript_1/1_Confidence_1.000_Length_1320	within	6482
Locus_6888_Transcript_1/1_Confidence_1.000_Length_1716	within	8384
Locus_717_Transcript_2/2_Confidence_1.000_Length_2025	within	9836
Locus_717_Transcript_1/2_Confidence_1.000_Length_2025	within	9890
Locus_582_Transcript_2/4_Confidence_0.789_Length_664	within	3171
Locus_6021_Transcript_1/1_Confidence_1.000_Length_602	within	2924
Locus_9525_Transcript_1/1_Confidence_1.000_Length_1166	within	5740
Locus_722_Transcript_1/1_Confidence_1.000_Length_1236	overlap	5980
Locus_7059_Transcript_1/1_Confidence_1.000_Length_2036	within	9839
Locus_5605_Transcript_1/1_Confidence_1.000_Length_2491	within	12193
Locus_6988_Transcript_1/1_Confidence_1.000_Length_1327	within	6413
Locus_615_Transcript_2/2_Confidence_1.000_Length_1246	within	6145
Locus_615_Transcript_1/2_Confidence_1.000_Length_2539	within	12604
Locus_6231_Transcript_1/1_Confidence_1.000_Length_689	within	3362
