# Supplementary material for: Proteogenomic Gene Structure Validation in the Pineapple Genome
Source: J Proteome Res. 2024 Apr 23;23(5):1583–92. doi: 10.1021/acs.jproteome.3c00675 (PMC11077482; doi:10.1021/acs.jproteome.3c00675)
Supplement: Supplementary file 3 — pr3c00675_si_003.txt [file pr3c00675_si_003.txt]

contig1	1067845	1071118	Locus_8204_Transcript_1/1|N/A|IPSWIR	0	+
contig1	1071556	1073872	Locus_6505_Transcript_1/1|ID=gene:Aco009588.1|FPAVDPGR	0	-
contig1	1390591	1394985	Locus_27334_Transcript_1/1|ID=gene:Aco009551.1|SDETETPATDETNPVVEENNETPEQEEEAEEKPEIK	0	+
contig1	2618691	2619123	Locus_8711_Transcript_1/1|N/A|LDENAEAAAAAAPTR	0	+
contig1	2941849	2945133	Locus_24523_Transcript_1/1|ID=gene:Aco012332.1|VDRPAEDVPLEGEQEIVGA	0	-
contig1	2973377	2982907	Locus_7893_Transcript_1/1|N/A|PGEIGIVSGIPEEHLR	0	-
contig1	4380815	4383601	Locus_331_Transcript_1/1|N/A|GPQGPYYCSAGADK	0	-
contig1	4389339	4405400	Locus_26372_Transcript_1/1|ID=gene:Aco018422.1|FFEVPTGWK	0	-
contig1	4389339	4405400	Locus_26372_Transcript_1/1|ID=gene:Aco018422.1|IFVEELGANESSLLNCVPK	0	-
contig1	4389339	4405400	Locus_26372_Transcript_1/1|ID=gene:Aco018422.1|SMPTSAALDVVAK	0	-
contig10	411260	412284	Locus_39878_Transcript_1/1|ID=gene:Aco008511.1|YHAEFTPSFSR	0	-
contig10	1602816	1606833	Locus_1660_Transcript_2/4|ID=gene:Aco009518.1|SNSGSSGGFGGSGFGR	0	-
contig10	1602385	1606833	Locus_1660_Transcript_4/4|ID=gene:Aco009518.1|SNSGSSGGFGGSGFGR	0	-
contig10	2480669	2487265	Locus_18827_Transcript_1/1|ID=gene:Aco008791.1|VECTIPK	0	-
contig10	2492963	2497249	Locus_1796_Transcript_1/1|ID=gene:Aco008793.1|IPDWFLNR	0	-
contig10	2788767	2793623	Locus_1667_Transcript_2/3|ID=gene:Aco008823.1|ALCTGEK	0	+
contig10	2788767	2793623	Locus_1667_Transcript_3/3|ID=gene:Aco008823.1|ALCTGEK	0	+
contig10	11059328	11063717	Locus_5864_Transcript_1/1|N/A|EVIPAPAPPLAPSPEEEKPGGK	0	-
contig10	11373422	11376265	Locus_6448_Transcript_1/1|ID=gene:Aco008839.1|KLPQPPEGTFF	0	+
contig10	12258698	12262194	Locus_17729_Transcript_1/1|ID=gene:Aco008933.1|SIDELFSK	0	-
contig10	13466808	13469256	Locus_24155_Transcript_1/1|ID=gene:Aco009125.1|TGEDPWWT	0	+
contig10	13466808	13469256	Locus_24155_Transcript_1/1|ID=gene:Aco009125.1|VLFVPWVETDFR	0	+
contig11	359503	548910	Locus_5137_Transcript_1/1|ID=gene:Aco009801.1|IPEEATGVELEEDAAAVDVK	0	+
contig11	626114	627800	Locus_614_Transcript_1/1|ID=gene:Aco009813.1|LLNMQEEQQKQ	0	-
contig11	1342342	1346189	Locus_3206_Transcript_1/1|ID=gene:Aco009558.1|MFVLDEADEMLSR	0	+
contig11	1555002	1557279	Locus_1502_Transcript_1/1|ID=gene:Aco009938.1|YLQLQSGAK	0	+
contig11	1818096	1819854	Locus_7682_Transcript_3/5|N/A|TIMGPIPAVK	0	-
contig11	1818112	1820157	Locus_7682_Transcript_2/5|N/A|TIMGPIPAVK	0	-
contig11	1818096	1820157	Locus_7682_Transcript_4/5|N/A|TIMGPIPAVK	0	-
contig11	1818096	1820157	Locus_7682_Transcript_5/5|N/A|TIMGPIPAVK	0	-
contig11	2267118	2307050	Locus_9682_Transcript_1/1|ID=gene:Aco010027.1|ILSSIEQK	0	+
contig11	2192988	2296058	Locus_3051_Transcript_1/2|ID=gene:Aco010023.1|VILDDVR	0	-
contig11	2192988	2296058	Locus_3051_Transcript_2/2|ID=gene:Aco010023.1|VILDDVR	0	-
contig12	4686473	4732082	Locus_24140_Transcript_1/1|ID=gene:Aco031054.1|AICAEQGVVAETITEIGDPK	0	+
contig12	9348898	9355011	Locus_318_Transcript_1/1|ID=gene:Aco005349.1|ATAQIAGLK	0	-
contig12	10677820	10680091	Locus_8513_Transcript_1/1|N/A|EAAFAAAVLGDNALMEK	0	+
contig12	11698829	11704309	Locus_5414_Transcript_1/1|N/A|NTEEAEAKPEVETLAPAK	0	-
contig12	12015559	12018471	Locus_1715_Transcript_1/1|N/A|DFGNGNANGFSGGYDAAAAGGGEGGDGNKEDR	0	-
contig12	12015559	12018471	Locus_1715_Transcript_1/1|N/A|NGEAGEFSDRPPR	0	-
contig12	12358896	12361900	Locus_27768_Transcript_1/1|N/A|ANSDSNLLTTVTIDELATPGLK	0	-
contig12	12677119	12681883	Locus_7892_Transcript_1/2|ID=gene:Aco005756.1|LYLSEQTDGSVPNTLVIANCEVVKPR	0	-
contig12	12677700	12681883	Locus_7892_Transcript_2/2|ID=gene:Aco005756.1|LYLSEQTDGSVPNTLVIANCEVVKPR	0	-
contig12	12856085	12858260	Locus_4305_Transcript_1/1|ID=gene:Aco005781.1|EPNNLYNVNSYK	0	+
contig13	209005	213102	Locus_7357_Transcript_1/1|ID=gene:Aco000683.1|AFAIVLGNSK	0	-
contig13	209005	213102	Locus_7357_Transcript_1/1|ID=gene:Aco000683.1|APITQQLPGESDQDYADFSSK	0	-
contig13	209005	213102	Locus_7357_Transcript_1/1|ID=gene:Aco000683.1|EAAEVEPILDGLPR	0	-
contig13	209005	213102	Locus_7357_Transcript_1/1|ID=gene:Aco000683.1|GKAPITQQLPGESDQDYADFSSK	0	-
contig13	1788964	1793931	Locus_80_Transcript_1/1|N/A|PRPPPAKPQTPPPSDAPPAAQPQESK	0	+
contig13	2034066	2039171	Locus_7016_Transcript_1/3|ID=gene:Aco000413.1|AEEQLEHNGPISNGSI	0	-
contig13	2034092	2039171	Locus_7016_Transcript_3/3|ID=gene:Aco000413.1|AEEQLEHNGPISNGSI	0	-
contig13	2034092	2039195	Locus_7016_Transcript_2/3|ID=gene:Aco000413.1|AEEQLEHNGPISNGSI	0	-
contig13	3863108	3867077	Locus_3512_Transcript_1/1|ID=gene:Aco012250.1|PCQDQRRAMTFPR	0	-
contig13	4225309	4230436	Locus_36926_Transcript_1/1|ID=gene:Aco000150.1|LFQVEYAIEAIK	0	-
contig13	4664085	4670827	Locus_2077_Transcript_1/2|ID=gene:Aco000104.1|ISDSALVEAAILSDR	0	+
contig13	4664085	4670827	Locus_2077_Transcript_1/2|ID=gene:Aco000104.1|KLNPESSSGRPASEGEK	0	+
contig13	4664085	4670827	Locus_2077_Transcript_2/2|ID=gene:Aco000104.1|ISDSALVEAAILSDR	0	+
contig13	4664085	4670827	Locus_2077_Transcript_2/2|ID=gene:Aco000104.1|KLNPESSSGRPASEGEK	0	+
contig13	5103289	5107296	Locus_5970_Transcript_2/2|ID=gene:Aco000057.1|GIGSLVDVGGGTGMTAK	0	-
contig13	5103289	5107363	Locus_5970_Transcript_1/2|ID=gene:Aco000057.1|GIGSLVDVGGGTGMTAK	0	-
contig13	7007205	7023578	Locus_1050_Transcript_1/8|ID=gene:Aco022493.1|GIPDVAPQGDYNTK	0	-
contig13	7007205	7025431	Locus_1050_Transcript_4/8|ID=gene:Aco022493.1|GIPDVAPQGDYNTK	0	-
contig13	7007205	7025431	Locus_1050_Transcript_5/8|ID=gene:Aco022493.1|GIPDVAPQGDYNTK	0	-
contig13	7019939	7025431	Locus_1050_Transcript_7/8|N/A|GIPDVAPQGDYNTK	0	-
contig13	7007205	7025431	Locus_1050_Transcript_8/8|ID=gene:Aco022493.1|GIPDVAPQGDYNTK	0	-
contig13	7029241	7038079	Locus_26_Transcript_1/1|ID=gene:Aco022494.1|ASDEPIVEVSTSEEANK	0	+
contig13	7029241	7038079	Locus_26_Transcript_1/1|ID=gene:Aco022494.1|QQTEQDVLPVSR	0	+
contig13	10971061	10973494	Locus_1154_Transcript_4/4|ID=gene:Aco018139.1|IEVAELK	0	-
contig13	10971061	10989167	Locus_1154_Transcript_3/4|ID=gene:Aco018139.1|IEVAELK	0	-
contig13	12008221	12013179	Locus_19135_Transcript_1/1|N/A|GVSLLLPTDIVVADK	0	-
contig14	238922	240841	Locus_27428_Transcript_1/3|ID=gene:Aco009698.1|AGTPVGAAA	0	+
contig14	238972	240841	Locus_27428_Transcript_3/3|ID=gene:Aco009698.1|AGTPVGAAA	0	+
contig14	1527672	1533692	Locus_3557_Transcript_1/2|N/A|PLLESGTLGAK	0	+
contig14	1527672	1533692	Locus_3557_Transcript_2/2|N/A|PLLESGTLGAK	0	+
contig14	1805546	1809033	Locus_9902_Transcript_1/1|ID=gene:Aco009496.1|DSTTASLSGANNNIPSPSNSLSTLISK	0	-
contig14	1805546	1809033	Locus_9902_Transcript_1/1|ID=gene:Aco009496.1|RDSTTASLSGANNNIPSPSNSLSTLISK	0	-
contig14	2029236	2030169	Locus_41296_Transcript_1/1|ID=gene:Aco012545.1|AAGTVTGLK	0	+
contig14	2109815	2115742	Locus_141_Transcript_1/1|N/A|WMDYIQNIEDFGGLLAK	0	-
contig14	4809036	4810220	Locus_4557_Transcript_1/1|N/A|GSMSMSDYMQKIK	0	+
contig14	7467974	7469158	Locus_4557_Transcript_1/1|N/A|GSMSMSDYMQKIK	0	+
contig14	10789416	10790026	Locus_1092_Transcript_1/1|ID=gene:Aco013732.1|ALVIGAIQPLDPSR	0	+
contig14	10789416	10790026	Locus_1092_Transcript_1/1|ID=gene:Aco013732.1|EGSAQGVLVGPAGGGQEP	0	+
contig14	10987251	10990319	Locus_23706_Transcript_1/1|ID=gene:Aco013707.1|SDLGESLLWQDTGSPYIPLSELSEAGTAK	0	-
contig14	11523937	11528063	Locus_675_Transcript_2/2|N/A|DSASEEIAVAGDSSVEEAKDPK	0	+
contig14	11523937	11528063	Locus_675_Transcript_2/2|N/A|SEDESNKVEEMLVDEPIK	0	+
contig14	11523937	11528063	Locus_675_Transcript_2/2|N/A|VEESPVQEPKPDFVEK	0	+
contig15	454957	463804	Locus_13591_Transcript_1/1|ID=gene:Aco009680.1|DILTGLSK	0	+
contig15	532415	535160	Locus_1390_Transcript_1/1|ID=gene:Aco014842.1|MPFVPTK	0	+
contig15	532415	535160	Locus_1390_Transcript_1/1|ID=gene:Aco014842.1|PGTGTLTVFTNEK	0	+
contig15	1375842	1382772	Locus_2736_Transcript_1/1|ID=gene:Aco006558.1|KAEPEPSFEILTNPAR	0	+
contig15	1601127	1609389	Locus_3267_Transcript_1/1|ID=gene:Aco006528.1|AMADLGDEEYK	0	-
contig15	2764966	2767491	Locus_1742_Transcript_2/2|N/A|FPLTTESAMK	0	+
contig15	2764966	2767491	Locus_1742_Transcript_1/2|ID=gene:Aco006376.1|FPLTTESAMK	0	-
contig15	3212801	3216671	Locus_5291_Transcript_1/2|ID=gene:Aco006323.1|SPASDTYVIFGEAK	0	+
contig15	3212801	3216679	Locus_5291_Transcript_2/2|ID=gene:Aco006323.1|SPASDTYVIFGEAK	0	+
contig15	10540688	10548215	Locus_8146_Transcript_1/1|N/A|DVCVVGVAR	0	-
contig16	236347	245823	Locus_26309_Transcript_3/5|ID=gene:Aco004276.1|MEGMGNKEMDNKLK	0	+
contig16	236347	245823	Locus_26309_Transcript_5/5|ID=gene:Aco004276.1|MEGMGNKEMDNKLK	0	+
contig16	236347	245823	Locus_26309_Transcript_4/5|N/A|MEGMGNKEMDNKLK	0	-
contig16	260828	267453	Locus_3829_Transcript_2/3|ID=gene:Aco009695.1|AHDEFLFHKSTNEVGR	0	+
contig16	1773425	1775582	Locus_2999_Transcript_1/2|ID=gene:Aco027847.1|MDQSAVDHPEK	0	-
contig16	1772721	1775582	Locus_2999_Transcript_2/2|ID=gene:Aco027847.1|MDQSAVDHPEK	0	-
contig16	1772721	1775582	Locus_2999_Transcript_2/2|ID=gene:Aco027847.1|VLLPLQQLR	0	-
contig16	2504281	2510246	Locus_19083_Transcript_1/1|ID=gene:Aco003953.1|MANVTLQCPK	0	-
contig16	7605713	7606147	Locus_1876_Transcript_1/1|ID=gene:Aco026223.1|ERACAMAGLHVLR	0	+
contig16	7606104	7607098	Locus_9496_Transcript_1/1|ID=gene:Aco026223.1|ERACAMAGLHVLR	0	+
contig16	7950357	7951541	Locus_4557_Transcript_1/1|ID=gene:Aco030315.1|GSMSMSDYMQKIK	0	-
contig16	10143422	10147342	Locus_39155_Transcript_1/1|N/A|WNYDGSSTGQAPGK	0	+
contig16	11038852	11039999	Locus_6489_Transcript_1/1|N/A|IACTCSEMSAICSDDKLWK	0	+
contig17	2246437	2251092	Locus_32224_Transcript_1/1|ID=gene:Aco017923.1|EEKKDMNSGEK	0	-
contig17	10256012	10262265	Locus_7689_Transcript_2/2|N/A|TNSIPTTNSSAQAQTVPTSR	0	-
contig17	10975507	10979617	Locus_11697_Transcript_1/1|ID=gene:Aco005843.1|DLMPEDFWFSAPKK	0	+
contig18	1062452	1065517	Locus_26040_Transcript_1/1|ID=gene:Aco003198.1|LYPTQDPVMDK	0	-
contig18	1178081	1180556	Locus_546_Transcript_1/1|ID=gene:Aco029318.1|SGVGVASMGVMRPELVMK	0	+
contig18	2707448	2711123	Locus_23292_Transcript_1/1|ID=gene:Aco003415.1|GSYAPAFPLK	0	-
contig18	2834981	2835987	Locus_3205_Transcript_2/3|N/A|VPEGSTAVIVK	0	-
contig18	2834981	2837677	Locus_3205_Transcript_3/3|ID=gene:Aco012344.1|VPEGSTAVIVK	0	-
contig18	2882634	2885206	Locus_23595_Transcript_2/2|ID=gene:Aco003441.1|GIDPDDMEGLYK	0	-
contig18	3422814	3427502	Locus_966_Transcript_1/1|ID=gene:Aco003511.1|VIISAPSK	0	-
contig18	9746580	9778450	Locus_535_Transcript_1/2|ID=gene:Aco016243.1|LVVELGPMEIR	0	-
contig18	9746580	9778450	Locus_535_Transcript_1/2|ID=gene:Aco016243.1|YSSLEIGQGHLK	0	-
contig18	9746580	9778450	Locus_535_Transcript_2/2|ID=gene:Aco016243.1|LVVELGPMEIR	0	-
contig18	9746580	9778450	Locus_535_Transcript_2/2|ID=gene:Aco016243.1|YSSLEIGQGHLK	0	-
contig19	254122	257031	Locus_23_Transcript_2/4|N/A|GIAGIITER	0	-
contig19	254122	257031	Locus_23_Transcript_4/4|N/A|GIAGIITER	0	-
contig19	255017	257031	Locus_23_Transcript_3/4|N/A|GIAGIITER	0	-
contig19	3587784	3593823	Locus_16484_Transcript_2/2|ID=gene:Aco021340.1|VLLVVNVASK	0	-
contig19	3587784	3593823	Locus_16484_Transcript_2/2|ID=gene:Aco021340.1|VNGPDAVPVYK	0	-
contig19	3587784	3593873	Locus_16484_Transcript_1/2|ID=gene:Aco021340.1|VLLVVNVASK	0	-
contig19	3587784	3593873	Locus_16484_Transcript_1/2|ID=gene:Aco021340.1|VNGPDAVPVYK	0	-
contig19	5074522	5103919	Locus_5660_Transcript_1/1|ID=gene:Aco019567.1|IYQFNGANSNIQER	0	-
contig19	7518184	7521235	Locus_23997_Transcript_1/1|ID=gene:Aco001839.1|LAQGPGERPAAAAPAQAEAPK	0	-
contig19	8266339	8270615	Locus_3233_Transcript_1/2|ID=gene:Aco001745.1|QLQAEDVVVK	0	-
contig19	8266339	8270615	Locus_3233_Transcript_2/2|ID=gene:Aco001745.1|QLQAEDVVVK	0	-
contig19	8326769	8328216	Locus_29042_Transcript_1/1|ID=gene:Aco001740.1|FPLTTESAMK	0	+
contig19	9020124	9023885	Locus_1486_Transcript_1/1|N/A|EEVPELAPFDPTK	0	-
contig19	9020124	9023885	Locus_1486_Transcript_1/1|N/A|NVVIQDPADEVDK	0	-
contig19	9020124	9023885	Locus_1486_Transcript_1/1|N/A|VFNILR	0	-
contig19	9268196	9270369	Locus_27865_Transcript_1/1|N/A|MGASLLR	0	+
contig19	9430938	9442765	Locus_3497_Transcript_1/2|ID=gene:Aco001595.1|IFLEPK	0	+
contig19	9430938	9432704	Locus_3497_Transcript_2/2|ID=gene:Aco001597.1|IFLEPK	0	+
contig19	9820119	9823437	Locus_1795_Transcript_3/4|ID=gene:Aco028781.1|YDEIVK	0	-
contig19	10020014	10023243	Locus_2875_Transcript_1/1|ID=gene:Aco001512.1|FGLAAHSEADEEAK	0	-
contig19	10265410	10293910	Locus_2607_Transcript_2/2|ID=gene:Aco001474.1|EIQTSVR	0	-
contig19	10265410	10293910	Locus_2607_Transcript_2/2|ID=gene:Aco001474.1|QVHPDIGISSK	0	-
contig19	10433144	10435911	Locus_4135_Transcript_1/1|ID=gene:Aco001454.1|VSSNIAPELDVAIVK	0	+
contig2	1793965	1796696	Locus_8367_Transcript_1/2|N/A|QGPNLNGLFGR	0	-
contig2	1793967	1796696	Locus_8367_Transcript_2/2|N/A|QGPNLNGLFGR	0	-
contig2	3452357	3458275	Locus_12099_Transcript_1/1|ID=gene:Aco018226.1|LFEVNGK	0	-
contig2	8927739	8929169	Locus_3146_Transcript_1/2|ID=gene:Aco022409.1|GGSTAGSSPLLLENIR	0	+
contig2	8927739	8929169	Locus_3146_Transcript_2/2|ID=gene:Aco022409.1|GGSTAGSSPLLLENIR	0	+
contig2	9813192	9818854	Locus_4318_Transcript_1/1|N/A|QGPNLNGLFGR	0	+
contig2	10390062	10396342	Locus_21828_Transcript_1/3|N/A|VIISAPSK	0	+
contig2	10390062	10396451	Locus_21828_Transcript_2/3|N/A|VIISAPSK	0	+
contig2	10390062	10396342	Locus_21828_Transcript_3/3|N/A|VIISAPSK	0	+
contig2	10587296	10735765	Locus_2601_Transcript_3/4|ID=gene:Aco029333.1|DIVNSIHAQVAK	0	-
contig2	11917021	11917651	Locus_23723_Transcript_1/1|ID=gene:Aco006719.1|VPFLFTIK	0	-
contig2	12115352	12117704	Locus_473_Transcript_1/1|N/A|KLVQPPEGTFF	0	+
contig2	12115352	12117704	Locus_473_Transcript_1/1|N/A|TLGSSAGSSVVVPR	0	+
contig2	13181705	13186630	Locus_555_Transcript_2/2|ID=gene:Aco017358.1|LIGQLEDGTVFVK	0	+
contig2	14069735	14075316	Locus_2027_Transcript_1/2|N/A|AIDLVDEAGSR	0	+
contig2	14069735	14075316	Locus_2027_Transcript_2/2|ID=gene:Aco015076.1|AIDLVDEAGSR	0	-
contig2	14166416	14167712	Locus_6185_Transcript_1/1|ID=gene:Aco015065.1|SAQLDVGILR	0	+
contig20	1902028	1902916	Locus_23850_Transcript_1/1|ID=gene:Aco026501.1|NIDDLILSVGSGGGGAAVAVSAAPAGGAGAAAAPAAAPAAEEK	0	-
contig20	7823288	7831727	Locus_2813_Transcript_1/1|N/A|QSDVPDIYR	0	+
contig20	8585607	8589945	Locus_50613_Transcript_1/1|ID=gene:Aco008215.1|MSNLAQSLGVPPGLSDGLK	0	-
contig20	10205637	10207738	Locus_563_Transcript_1/1|ID=gene:Aco008415.1|LEEELK	0	+
contig21	209233	212794	Locus_8662_Transcript_1/1|ID=gene:Aco019057.1|GEVEFHVCTLNK	0	-
contig21	332095	335582	Locus_11440_Transcript_1/1|ID=gene:Aco015889.1|ALCTGEK	0	+
contig21	332095	335582	Locus_11440_Transcript_1/1|ID=gene:Aco015889.1|VVISDCGELPMV	0	+
contig21	5965288	5973833	Locus_258_Transcript_1/1|ID=gene:Aco023824.1|MFVLDEADEMLSR	0	-
contig21	10095240	10100060	Locus_1649_Transcript_1/1|ID=gene:Aco015262.1|IPIINPASEAVIGDVPAATAEDVDLAVEAAR	0	-
contig21	10095240	10100060	Locus_1649_Transcript_1/1|ID=gene:Aco015262.1|RIPIINPASEAVIGDVPAATAEDVDLAVEAAR	0	-
contig22	150563	154561	Locus_717_Transcript_1/2|ID=gene:Aco015901.1|AEDDAAGISDGLSGFQK	0	+
contig22	150563	154561	Locus_717_Transcript_1/2|ID=gene:Aco015901.1|ELDEPVNLK	0	+
contig22	150563	154561	Locus_717_Transcript_1/2|ID=gene:Aco015901.1|VVGVGR	0	+
contig22	150563	154561	Locus_717_Transcript_2/2|ID=gene:Aco015901.1|AEDDAAGISDGLSGFQK	0	+
contig22	150563	154561	Locus_717_Transcript_2/2|ID=gene:Aco015901.1|ELDEPVNLK	0	+
contig22	150563	154561	Locus_717_Transcript_2/2|ID=gene:Aco015901.1|VVGVGR	0	+
contig22	208887	211431	Locus_1916_Transcript_3/3|ID=gene:Aco017793.1|DEIIDSYIK	0	+
contig22	1442739	1447891	Locus_286_Transcript_2/2|N/A|VEAASINPIDWK	0	+
contig22	3944030	3950285	Locus_28917_Transcript_1/1|N/A|MVIPVGNIFQDLQVIDK	0	+
contig22	5407657	5410301	Locus_3427_Transcript_1/1|N/A|FVQAGSEVSALLGR	0	-
contig22	7522940	7534378	Locus_5329_Transcript_1/1|ID=gene:Aco008128.1|DSELNSEALTGPYLR	0	+
contig22	7565805	7577126	Locus_6888_Transcript_1/1|N/A|DSNTPTFATVILR	0	-
contig22	9215734	9222614	Locus_5288_Transcript_1/3|N/A|MVYPYLPEEMR	0	-
contig22	9215876	9222614	Locus_5288_Transcript_3/3|N/A|MVYPYLPEEMR	0	-
contig22	9280700	9284133	Locus_12221_Transcript_1/1|ID=gene:Aco007955.1|QGPAPGPNFNNQGGGMSSNYGR	0	+
contig22	9630961	9632330	Locus_6021_Transcript_1/1|ID=gene:Aco007908.1|FDPPEGISLDGDIK	0	+
contig22	9982927	9983771	Locus_582_Transcript_2/4|ID=gene:Aco007857.1|DNYGGGYGDDDYK	0	+
contig22	10450998	10456717	Locus_3030_Transcript_5/8|N/A|AIGFENGVIESSDVK	0	+
contig22	10450998	10456717	Locus_3030_Transcript_7/8|N/A|AIGFENGVIESSDVK	0	+
contig22	10450998	10456717	Locus_3030_Transcript_4/8|ID=gene:Aco007782.1|AIGFENGVIESSDVK	0	-
contig22	10450998	10456717	Locus_3030_Transcript_6/8|ID=gene:Aco007782.1|AIGFENGVIESSDVK	0	-
contig22	10450998	10456717	Locus_3030_Transcript_8/8|ID=gene:Aco007782.1|AIGFENGVIESSDVK	0	-
contig23	439607	444124	Locus_1119_Transcript_1/3|ID=gene:Aco015991.1|DTTTIVGDGSTQEQVAK	0	+
contig23	439607	444124	Locus_1119_Transcript_1/3|ID=gene:Aco015991.1|EVEDSELADVAAVSAGNNYEIGNMIADAMSK	0	+
contig23	439607	444124	Locus_1119_Transcript_2/3|ID=gene:Aco015991.1|EVEDSELADVAAVSAGNNYEIGNMIADAMSK	0	+
contig23	439607	444124	Locus_1119_Transcript_3/3|ID=gene:Aco015991.1|DTTTIVGDGSTQEQVAK	0	+
contig23	439607	444124	Locus_1119_Transcript_3/3|ID=gene:Aco015991.1|EVEDSELADVAAVSAGNNYEIGNMIADAMSK	0	+
contig23	1243265	1247579	Locus_9525_Transcript_1/1|ID=gene:Aco011413.1|AVANDAGASFIHIK	0	+
contig23	3539498	3543111	Locus_3396_Transcript_1/2|ID=gene:Aco023960.1|VLPGLIGGSADLASSNM	0	+
contig23	3543031	3544349	Locus_1744_Transcript_1/1|N/A|ESVFPAAVTAR	0	-
contig23	3543031	3544349	Locus_1744_Transcript_1/1|N/A|VLPGLIGGSADLASSNM	0	-
contig23	3543031	3544349	Locus_1744_Transcript_1/1|N/A|VSIEAGATLGWEK	0	-
contig23	6624476	6634084	Locus_26115_Transcript_2/2|N/A|RSAEMK	0	-
contig23	6891895	6895347	Locus_4123_Transcript_1/1|N/A|PLNAMASSAAAAAATK	0	-
contig23	7617925	7903990	Locus_722_Transcript_1/1|ID=gene:Aco009336.1|HEEEYNHGSNAGLK	0	-
contig23	7617925	7903990	Locus_722_Transcript_1/1|ID=gene:Aco009336.1|NCAPIMLR	0	-
contig23	8072612	8073887	Locus_24600_Transcript_3/5|ID=gene:Aco029595.1|TVDEFNAGR	0	-
contig23	8072612	8076330	Locus_24600_Transcript_1/5|ID=gene:Aco029595.1|TVDEFNAGR	0	-
contig23	8072612	8076330	Locus_24600_Transcript_5/5|ID=gene:Aco029595.1|TVDEFNAGR	0	-
contig23	8181254	8186371	Locus_1231_Transcript_2/2|ID=gene:Aco025072.1|VAEEVIFGEENVTTGASNDFMQVSR	0	+
contig23	8181254	8186371	Locus_1231_Transcript_1/2|ID=gene:Aco009176.1|VAEEVIFGEENVTTGASNDFMQVSR	0	-
contig23	8782062	8785794	Locus_2856_Transcript_2/2|ID=gene:Aco019479.1|DGGLTWFPR	0	+
contig23	8783221	8785794	Locus_2856_Transcript_1/2|ID=gene:Aco019479.1|DGGLTWFPR	0	+
contig23	8906150	8909564	Locus_18419_Transcript_1/1|ID=gene:Aco022406.1|IVCTLGPSSR	0	+
contig23	9078688	9081048	Locus_32349_Transcript_1/2|ID=gene:Aco029972.1|DHPYDPTQDSVLSR	0	+
contig23	9673689	9678423	Locus_12202_Transcript_1/1|N/A|QVTISVDDGIR	0	-
contig23	10228594	10231088	Locus_3547_Transcript_1/1|ID=gene:Aco006980.1|GTVDSLLK	0	-
contig24	530470	533225	Locus_23655_Transcript_1/1|ID=gene:Aco015436.1|DSGTHIPVMSSQEYISQGLR	0	+
contig24	1326030	1327860	Locus_23925_Transcript_1/1|ID=gene:Aco011401.1|GELAALLQK	0	+
contig24	1988958	1993923	Locus_7059_Transcript_1/1|ID=gene:Aco007146.1|AHGSAVGLPSEDDMGNSEVGHNALGAGR	0	-
contig24	1988958	1993923	Locus_7059_Transcript_1/1|ID=gene:Aco007146.1|FQNAVEAVK	0	-
contig24	1988958	1993923	Locus_7059_Transcript_1/1|ID=gene:Aco007146.1|VNLPNGDMVGHTGDIEATVVACK	0	-
contig24	1988958	1993923	Locus_7059_Transcript_1/1|ID=gene:Aco007146.1|YLVSPPEIER	0	-
contig24	2781076	2786445	Locus_5605_Transcript_1/1|ID=gene:Aco007258.1|MAQMMREVEDK	0	-
contig24	3669598	3674023	Locus_1216_Transcript_1/1|N/A|APISSEAVSDESAVSHDSR	0	+
contig24	3669598	3674023	Locus_1216_Transcript_1/1|N/A|IPSQELIAETK	0	+
contig24	6464179	6479746	Locus_1920_Transcript_1/1|ID=gene:Aco030484.1|IDDIVSGIK	0	-
contig24	6464179	6479746	Locus_1920_Transcript_1/1|ID=gene:Aco030484.1|NLQDAMSVAR	0	-
contig24	6539058	6543033	Locus_1786_Transcript_1/2|ID=gene:Aco025048.1|FLEPTSQLLAR	0	+
contig24	6539058	6543033	Locus_1786_Transcript_1/2|ID=gene:Aco025048.1|TNLEPVSDAAAEAEAVAEAVDK	0	+
contig24	6539058	6543033	Locus_1786_Transcript_2/2|ID=gene:Aco025048.1|FLEPTSQLLAR	0	+
contig25	244806	247596	Locus_14066_Transcript_1/1|ID=gene:Aco025707.1|FQAWPR	0	+
contig25	244806	247596	Locus_14066_Transcript_1/1|ID=gene:Aco025707.1|IFGGTTPHTVAEK	0	+
contig25	244806	247596	Locus_14066_Transcript_1/1|ID=gene:Aco025707.1|TAGPPVVMNPISR	0	+
contig25	3921798	3928614	Locus_2522_Transcript_1/1|N/A|IPLYQHIANLAGNK	0	-
contig25	8014205	8019585	Locus_3221_Transcript_2/2|ID=gene:Aco013124.1|NISPEVASATR	0	-
contig25	10202698	10205523	Locus_4355_Transcript_1/1|N/A|NLDFSEASITLDR	0	+
contig25	10372221	10375741	Locus_1051_Transcript_1/1|ID=gene:Aco010232.1|DVVIDDYLR	0	+
contig25	10770261	10774996	Locus_6988_Transcript_1/1|ID=gene:Aco010175.1|SNVVLNLIGR	0	-
contig25	10949964	10951917	Locus_14070_Transcript_1/1|ID=gene:Aco010152.1|SSSEAVEEVNTLEDEVESK	0	+
contig3	316601	319554	Locus_2225_Transcript_1/1|N/A|MFVLDEADEMLSR	0	-
contig3	607066	609290	Locus_1980_Transcript_1/1|ID=gene:Aco029118.1|ELLQQDPGLAR	0	+
contig3	607066	609290	Locus_1980_Transcript_1/1|ID=gene:Aco029118.1|SLLVNEQEQK	0	+
contig3	2603099	2603548	Locus_37874_Transcript_1/1|N/A|GKGEDMAMSIAVDGSR	0	+
contig3	4823858	4827933	Locus_2080_Transcript_1/1|N/A|LASPAVGQK	0	-
contig3	10894488	10899880	Locus_505_Transcript_2/2|ID=gene:Aco019014.1|EWGVDGYFK	0	+
contig3	12577316	12577835	Locus_22914_Transcript_1/1|N/A|DVALDASSAPLR	0	+
contig3	13614410	13615341	Locus_25171_Transcript_1/1|ID=gene:Aco001181.1|TPLGALGL	0	-
contig3	15725685	15730958	Locus_825_Transcript_3/3|ID=gene:Aco000910.1|EDAEETAAESTSEEAEVIEPSEVR	0	-
contig3	15907690	15909340	Locus_26694_Transcript_1/1|ID=gene:Aco000888.1|MDNQLQRIPGYDK	0	-
contig3	16166284	16172507	Locus_480_Transcript_2/3|N/A|SLPSTTASEATNIR	0	-
contig3	16164866	16172507	Locus_480_Transcript_3/3|N/A|SLPSTTASEATNIR	0	-
contig3	17117037	17125047	Locus_776_Transcript_1/1|ID=gene:Aco000731.1|AYELLR	0	+
contig3	17117037	17125047	Locus_776_Transcript_1/1|ID=gene:Aco000731.1|SIVKPGCSQDVLK	0	+
contig4	2117802	2122499	Locus_4298_Transcript_1/1|ID=gene:Aco010414.1|ALVAPAALIADNAGVEGEVVVEK	0	-
contig4	11276499	11282725	Locus_27182_Transcript_1/1|ID=gene:Aco016272.1|GLALDPNNDALK	0	+
contig4	11276499	11282725	Locus_27182_Transcript_1/1|ID=gene:Aco016272.1|TVELKPDWAK	0	+
contig4	11849991	11852681	Locus_16105_Transcript_1/1|ID=gene:Aco015604.1|LEEELK	0	+
contig4	13169074	13171740	Locus_4866_Transcript_1/1|ID=gene:Aco011872.1|SIYSDIIGSS	0	+
contig4	13506615	13508584	Locus_11226_Transcript_1/1|N/A|VMLWSPNVYVLLLAR	0	-
contig4	13826666	13830203	Locus_1273_Transcript_1/1|ID=gene:Aco011952.1|LNLKPSM	0	-
contig4	13826666	13830203	Locus_1273_Transcript_1/1|ID=gene:Aco011952.1|TWPEDILPLQPVGR	0	-
contig4	13836345	13838690	Locus_26899_Transcript_2/2|ID=gene:Aco011953.1|NILDSSTELR	0	-
contig4	13885683	13887080	Locus_47914_Transcript_1/1|ID=gene:Aco011958.1|ACSSSIGSNSLDSNLR	0	-
contig4	14842898	14844139	Locus_4557_Transcript_1/1|N/A|GSMSMSDYMQKIK	0	+
contig4	16329443	16332479	Locus_249_Transcript_4/10|ID=gene:Aco017282.1|IRDLYEQLIAETAATPAEAAK	0	+
contig4	16329443	16332479	Locus_249_Transcript_4/10|ID=gene:Aco017282.1|KPDFDAYIDPQK	0	+
contig4	16329443	16332479	Locus_249_Transcript_4/10|ID=gene:Aco017282.1|LTCSYPGIK	0	+
contig4	16329443	16332479	Locus_249_Transcript_4/10|ID=gene:Aco017282.1|LTSVFGGAAEPPR	0	+
contig4	16329993	16332479	Locus_249_Transcript_9/10|N/A|IRDLYEQLIAETAATPAEAAK	0	-
contig4	16329993	16332479	Locus_249_Transcript_9/10|N/A|KPDFDAYIDPQK	0	-
contig4	16329993	16332479	Locus_249_Transcript_9/10|N/A|LTCSYPGIK	0	-
contig4	16329416	16332479	Locus_249_Transcript_5/10|N/A|IRDLYEQLIAETAATPAEAAK	0	-
contig4	16329416	16332479	Locus_249_Transcript_5/10|N/A|KPDFDAYIDPQK	0	-
contig4	16329416	16332479	Locus_249_Transcript_5/10|N/A|LTCSYPGIK	0	-
contig4	16329416	16332479	Locus_249_Transcript_5/10|N/A|LTSVFGGAAEPPR	0	-
contig4	16491961	16494188	Locus_54084_Transcript_1/1|ID=gene:Aco017261.1|LAPTIGIAVDHR	0	-
contig4	16601405	16603823	Locus_5571_Transcript_1/1|ID=gene:Aco017247.1|PPTEMAPLFPGCDYEHWLIVMDKPGGEGATK	0	+
contig5	633644	637134	Locus_5906_Transcript_1/1|ID=gene:Aco002569.1|RVGCGQVEELIEEAEDELK	0	-
contig5	1347069	1349245	Locus_4235_Transcript_1/1|N/A|AGALGDAVTVTR	0	+
contig5	2110587	2111632	Locus_1809_Transcript_1/1|N/A|LMNPSPSASASDIIR	0	-
contig5	3648417	3650346	Locus_1568_Transcript_2/4|ID=gene:Aco002179.1|IWLDYGDASSISEGEEVTLMDWGNAIIK	0	-
contig5	3648417	3653686	Locus_1568_Transcript_4/4|ID=gene:Aco002179.1|IWLDYGDASSISEGEEVTLMDWGNAIIK	0	-
contig5	3649537	3653686	Locus_1568_Transcript_1/4|ID=gene:Aco002179.1|IWLDYGDASSISEGEEVTLMDWGNAIIK	0	-
contig5	4841406	4844015	Locus_4447_Transcript_1/2|N/A|VGECEFNSVEDK	0	-
contig5	4841406	4844015	Locus_4447_Transcript_2/2|N/A|VGECEFNSVEDK	0	-
contig5	5402041	5402681	Locus_33299_Transcript_1/1|N/A|GGPSSPPPAPGAAAPK	0	+
contig5	9294732	9307629	Locus_2658_Transcript_1/1|ID=gene:Aco020550.1|TEITCAACGGHLGHVFK	0	-
contig5	10452584	10460736	Locus_2483_Transcript_1/1|N/A|AQLETLDASLADLSHQLAQAQEEK	0	+
contig5	11769201	11772059	Locus_4247_Transcript_1/4|ID=gene:Aco015014.1|LILNASLYPDMSLK	0	+
contig5	11769201	11772059	Locus_4247_Transcript_1/4|ID=gene:Aco015014.1|NDTGSEVNGTESGALLNEK	0	+
contig5	11769201	11772059	Locus_4247_Transcript_2/4|ID=gene:Aco015014.1|LILNASLYPDMSLK	0	+
contig5	11769201	11772059	Locus_4247_Transcript_2/4|ID=gene:Aco015014.1|NDTGSEVNGTESGALLNEK	0	+
contig5	11769201	11772059	Locus_4247_Transcript_3/4|ID=gene:Aco015014.1|LILNASLYPDMSLK	0	+
contig5	11769201	11772059	Locus_4247_Transcript_3/4|ID=gene:Aco015014.1|NDTGSEVNGTESGALLNEK	0	+
contig5	11769201	11772059	Locus_4247_Transcript_4/4|ID=gene:Aco015014.1|LILNASLYPDMSLK	0	+
contig5	11769201	11772059	Locus_4247_Transcript_4/4|ID=gene:Aco015014.1|NDTGSEVNGTESGALLNEK	0	+
contig5	12794434	12803358	Locus_2223_Transcript_1/1|N/A|YYGGDLESAR	0	+
contig5	13604622	13610247	Locus_24676_Transcript_1/1|ID=gene:Aco011119.1|TPGMPASSNQSINSDR	0	+
contig5	13604622	13610247	Locus_24676_Transcript_1/1|ID=gene:Aco011119.1|VLAVPDSLAPVK	0	+
contig5	13797537	13802511	Locus_615_Transcript_1/2|N/A|DGSGAPPPYQGGGGYGGGAPVEASGK	0	+
contig5	13798954	13802511	Locus_615_Transcript_2/2|N/A|DGSGAPPPYQGGGGYGGGAPVEASGK	0	+
contig5	14253522	14255328	Locus_4049_Transcript_2/2|ID=gene:Aco011030.1|YDEIVK	0	-
contig5	14253522	14255608	Locus_4049_Transcript_1/2|ID=gene:Aco011030.1|YDEIVK	0	-
contig5	14638963	14639836	Locus_26079_Transcript_1/2|ID=gene:Aco010985.1|VFGQMEENK	0	-
contig5	14637640	14639836	Locus_26079_Transcript_2/2|ID=gene:Aco010985.1|VFGQMEENK	0	-
contig5	14808617	14809192	Locus_15812_Transcript_1/3|ID=gene:Aco010959.1|EIQTSVR	0	+
contig5	14808617	14809192	Locus_15812_Transcript_1/3|ID=gene:Aco010959.1|QVHPDIGISSK	0	+
contig5	14808617	14809192	Locus_15812_Transcript_3/3|ID=gene:Aco010959.1|EIQTSVR	0	+
contig5	14808617	14809192	Locus_15812_Transcript_3/3|ID=gene:Aco010959.1|QVHPDIGISSK	0	+
contig5	14853275	14853833	Locus_18541_Transcript_1/1|N/A|GTQTQTNINAVLSDLVVR	0	-
contig5	14853275	14853833	Locus_18541_Transcript_1/1|N/A|QLPASCPGYADAR	0	-
contig5	15445724	15447574	Locus_6828_Transcript_1/1|ID=gene:Aco016862.1|ILDIKPEEIHQR	0	+
contig5	15448013	15448841	Locus_2044_Transcript_1/1|N/A|NDTWHR	0	+
contig6	274405	278847	Locus_5401_Transcript_1/1|ID=gene:Aco014287.1|GLPGPGEDSLILVCGPPEMMK	0	-
contig6	274405	278847	Locus_5401_Transcript_1/1|ID=gene:Aco014287.1|VNHNTQLFR	0	-
contig6	302820	309972	Locus_1310_Transcript_2/2|ID=gene:Aco014293.1|KGLVSYGDGSPDSAGK	0	-
contig6	108565	310444	Locus_1752_Transcript_1/1|ID=gene:Aco014293.1|YPIAVTNEGVVTELPGMEFFPDTR	0	-
contig6	612173	618334	Locus_1838_Transcript_1/1|ID=gene:Aco014341.1|HATPVLLSADVK	0	-
contig6	2639837	2643539	Locus_11487_Transcript_1/2|ID=gene:Aco004362.1|LPSDTVAVESR	0	+
contig6	2639837	2643549	Locus_11487_Transcript_2/2|ID=gene:Aco004362.1|LPSDTVAVESR	0	+
contig6	4256268	4257208	Locus_1835_Transcript_2/4|N/A|TLDEIPLEAETVEK	0	+
contig6	4256268	4264360	Locus_1835_Transcript_4/4|N/A|TLDEIPLEAETVEK	0	+
contig6	4353846	4358051	Locus_4151_Transcript_1/1|N/A|AFYTPEHDAAK	0	-
contig6	4970232	4976279	Locus_12919_Transcript_1/1|N/A|VIISAPSK	0	-
contig6	5170859	5171425	Locus_45029_Transcript_1/1|ID=gene:Aco004702.1|LPPPSYEER	0	+
contig6	5202683	5209742	Locus_3418_Transcript_1/2|ID=gene:Aco004706.1|KSYADNAASLK	0	-
contig6	6032901	6036865	Locus_9235_Transcript_1/2|N/A|TTTPPTTPTLPTTTTTTTTTTK	0	-
contig6	6032901	6036865	Locus_9235_Transcript_2/2|N/A|TTTPPTTPTLPTTTTTTTTTTK	0	-
contig6	10840535	10840959	Locus_26316_Transcript_2/2|ID=gene:Aco023647.1|IVSSAASSSGGAAAAGGGGGGGGGGGSTR	0	-
contig6	14072848	14074858	Locus_19228_Transcript_1/1|ID=gene:Aco012709.1|MNPKISDFGMAK	0	+
contig6	14387199	14390859	Locus_537_Transcript_2/4|ID=gene:Aco012733.1|ANEYADMNPNFVGCVER	0	-
contig6	14385285	14390859	Locus_537_Transcript_4/4|ID=gene:Aco012733.1|ANEYADMNPNFVGCVER	0	-
contig6	14848912	14863031	Locus_23707_Transcript_1/2|ID=gene:Aco012799.1|IFVVQTR	0	-
contig7	500081	503855	Locus_3545_Transcript_1/1|ID=gene:Aco011566.1|YASDVSSGVIFGK	0	-
contig7	985823	987818	Locus_6400_Transcript_1/1|N/A|YQVCSPDDLGK	0	+
contig7	1863593	1870732	Locus_2557_Transcript_1/1|ID=gene:Aco029904.1|MFVLDEADEMLSR	0	-
contig7	2776316	2777982	Locus_2830_Transcript_1/3|ID=gene:Aco025351.1|GLSTDGCTSGVAACSK	0	+
contig7	2776316	2777982	Locus_2830_Transcript_1/3|ID=gene:Aco025351.1|ILDNGQLLTLSLDK	0	+
contig7	8791531	8792025	Locus_19960_Transcript_1/1|ID=gene:Aco019102.1|MAATRCWAAWSGGATAR	0	+
contig7	8973416	8975281	Locus_17772_Transcript_1/1|N/A|GTVIGPSPPAPK	0	+
contig7	10947705	10958063	Locus_4921_Transcript_1/1|ID=gene:Aco002717.1|ASMTQEDLAELAR	0	-
contig7	10947705	10958063	Locus_4921_Transcript_1/1|ID=gene:Aco002717.1|VAQQALFPENTYGVDSGGDPK	0	-
contig7	11214196	11216750	Locus_5430_Transcript_1/1|N/A|TGLAPAPAGPGLVDR	0	-
contig7	11916426	11917500	Locus_85_Transcript_2/3|ID=gene:Aco002827.1|YDEIVK	0	+
contig7	12314924	12316776	Locus_672_Transcript_1/1|N/A|AAAAGAAVVNGLFLK	0	+
contig7	12314924	12316776	Locus_672_Transcript_1/1|N/A|MISPSNVAVDIGR	0	+
contig7	12365690	12366165	Locus_45023_Transcript_1/1|ID=gene:Aco002895.1|IMSMVSAAK	0	+
contig7	12366132	12368446	Locus_23156_Transcript_1/1|N/A|SMGLPTSDEMQK	0	-
contig7	12366132	12368446	Locus_23156_Transcript_1/1|N/A|SVVNGEPEIDTQK	0	-
contig7	12376112	12377518	Locus_24522_Transcript_1/1|N/A|PSYAGDVEESGK	0	+
contig7	12376112	12377518	Locus_24522_Transcript_1/1|N/A|PSYEKPSYAGDVEESGK	0	+
contig7	12552794	12554307	Locus_6017_Transcript_1/1|ID=gene:Aco002915.1|ENKLNDAFQVEASIKMEIEK	0	+
contig7	12971238	12972952	Locus_11105_Transcript_3/6|ID=gene:Aco002976.1|MACLVARQGR	0	-
contig7	12971238	12972952	Locus_11105_Transcript_5/6|ID=gene:Aco002976.1|MACLVARQGR	0	-
contig7	12971238	12972952	Locus_11105_Transcript_6/6|ID=gene:Aco002976.1|MACLVARQGR	0	-
contig7	13380209	13384893	Locus_1619_Transcript_1/1|ID=gene:Aco003031.1|TAEQTPLSALYVSK	0	+
contig7	13914801	13917854	Locus_355_Transcript_1/2|ID=gene:Aco003115.1|RDPDAMSK	0	-
contig7	14421298	14425979	Locus_820_Transcript_2/2|N/A|AYELLR	0	-
contig8	711464	713535	Locus_1728_Transcript_1/2|ID=gene:Aco004906.1|IQETFVTVGATIR	0	+
contig8	719128	719641	Locus_31651_Transcript_1/1|ID=gene:Aco004909.1|SLDAYLK	0	-
contig8	1364974	1371037	Locus_25781_Transcript_1/1|N/A|SQQPVYLK	0	-
contig8	2112461	2115969	Locus_8455_Transcript_1/1|N/A|QLDYVPATITALEEVVK	0	-
contig8	2126352	2130098	Locus_1827_Transcript_1/2|N/A|EGLEEEMDR	0	-
contig8	2786023	2788358	Locus_1880_Transcript_1/2|ID=gene:Aco005188.1|LGMSKLTMEEGGR	0	+
contig8	2786023	2788670	Locus_1880_Transcript_2/2|ID=gene:Aco005188.1|LGMSKLTMEEGGR	0	+
contig8	3300916	3307623	Locus_8242_Transcript_1/1|ID=gene:Aco005248.1|LQGQIDELASFSDSPAPSVTR	0	+
contig8	3516026	3519498	Locus_242_Transcript_1/2|N/A|NGNSAQGVCGINMLPSYPTK	0	-
contig8	3516026	3519498	Locus_242_Transcript_2/2|N/A|NGNSAQGVCGINMLPSYPTK	0	-
contig8	3999528	4007399	Locus_1331_Transcript_1/1|N/A|EASLDAVLK	0	-
contig8	4793883	4796829	Locus_6231_Transcript_1/1|N/A|LFSLRSPSPSSSPSSSSAAATQFR	0	+
contig8	7175290	7176474	Locus_4557_Transcript_1/1|ID=gene:Aco028343.1|GSMSMSDYMQKIK	0	+
contig8	12725201	12729068	Locus_15455_Transcript_2/2|N/A|HIGGCTDTVK	0	-
contig8	12725201	12729068	Locus_15455_Transcript_1/2|N/A|HIGGCTDTVK	0	-
contig8	12898276	12900909	Locus_2479_Transcript_1/1|N/A|ETVGMLEIAK	0	+
contig8	12992070	12995264	Locus_18129_Transcript_1/1|N/A|PPTEMAPLFPGCDYEHWLIVMDKPGGEGATK	0	-
contig8	13105383	13107498	Locus_10218_Transcript_3/3|ID=gene:Aco010535.1|GIGDCFAR	0	-
contig8	13105383	13107498	Locus_10218_Transcript_3/3|ID=gene:Aco010535.1|SSLDAFQQIIK	0	-
contig9	143823	145933	Locus_2695_Transcript_1/1|ID=gene:Aco007532.1|AMIGQVAGGGR	0	-
contig9	286165	291194	Locus_710_Transcript_1/2|ID=gene:Aco007557.1|SSGGLSETEIEK	0	+
contig9	286165	291194	Locus_710_Transcript_2/2|ID=gene:Aco007557.1|SSGGLSETEIEK	0	+
contig9	762710	766139	Locus_17561_Transcript_1/1|N/A|ALAIVEK	0	-
contig9	762710	766139	Locus_17561_Transcript_1/1|N/A|EVIPQPPPTPPVAEEKPDNSK	0	-
contig9	876830	880101	Locus_18648_Transcript_1/2|ID=gene:Aco007635.1|AGADVVSPSDMMDGR	0	-
contig9	876830	880101	Locus_18648_Transcript_2/2|ID=gene:Aco007635.1|AGADVVSPSDMMDGR	0	-
contig9	953265	955488	Locus_24298_Transcript_1/3|N/A|GNVIITGASSGLGLATAK	0	+
contig9	953265	955488	Locus_24298_Transcript_1/3|N/A|VWELSEK	0	+
contig9	953265	955488	Locus_24298_Transcript_2/3|N/A|VWELSEK	0	+
contig9	953265	955488	Locus_24298_Transcript_3/3|N/A|GNVIITGASSGLGLATAK	0	+
contig9	953265	955488	Locus_24298_Transcript_3/3|N/A|VWELSEK	0	+
contig9	1561813	1563795	Locus_1366_Transcript_1/1|N/A|SGCTYPEKPDFN	0	-
contig9	5757261	5758445	Locus_4557_Transcript_1/1|N/A|GSMSMSDYMQKIK	0	+
contig9	9088040	9094188	Locus_23857_Transcript_1/2|N/A|LGIEEPR	0	-
contig9	10356016	10358428	Locus_4571_Transcript_1/1|N/A|DLAMITGQR	0	-
contig9	11584790	11592714	Locus_25920_Transcript_1/2|N/A|DILTGLSK	0	-
contig9	11584790	11592714	Locus_25920_Transcript_2/2|N/A|DILTGLSK	0	-
contig9	11769070	11773442	Locus_6134_Transcript_1/1|N/A|ALSMARAWAEEEAK	0	-
contig9	11799400	11802110	Locus_2887_Transcript_1/1|ID=gene:Aco011747.1|GSLFGNSIK	0	-
