# Supplementary material for: Proteogenomic Gene Structure Validation in the Pineapple Genome
Source: J Proteome Res. 2024 Apr 23;23(5):1583–92. doi: 10.1021/acs.jproteome.3c00675 (PMC11077482; doi:10.1021/acs.jproteome.3c00675)
Supplement: Supplementary file 4 — pr3c00675_si_004.txt [file pr3c00675_si_004.txt]

contig1	1068078	1068096	Locus_8204_Transcript_1/1|N/A|IPSWIR	0	+
contig1	1073835	1073859	Locus_6505_Transcript_1/1|ID=gene:Aco009588.1|FPAVDPGR	0	-
contig1	1390678	1390786	Locus_27334_Transcript_1/1|ID=gene:Aco009551.1|SDETETPATDETNPVVEENNETPEQEEEAEEKPEIK	0	+
contig1	2618695	2618740	Locus_8711_Transcript_1/1|N/A|LDENAEAAAAAAPTR	0	+
contig1	2944834	2944891	Locus_24523_Transcript_1/1|ID=gene:Aco012332.1|VDRPAEDVPLEGEQEIVGA	0	-
contig1	2982798	2982846	Locus_7893_Transcript_1/1|N/A|PGEIGIVSGIPEEHLR	0	-
contig1	4404982	4405009	Locus_26372_Transcript_1/1|ID=gene:Aco018422.1|FFEVPTGWK	0	-
contig1	4404988	4405027	Locus_26372_Transcript_1/1|ID=gene:Aco018422.1|SMPTSAALDVVAK	0	-
contig1	4405074	4405131	Locus_26372_Transcript_1/1|ID=gene:Aco018422.1|IFVEELGANESSLLNCVPK	0	-
contig10	412244	412277	Locus_39878_Transcript_1/1|ID=gene:Aco008511.1|YHAEFTPSFSR	0	-
contig10	1606298	1606346	Locus_1660_Transcript_2/4|ID=gene:Aco009518.1|SNSGSSGGFGGSGFGR	0	-
contig10	1606298	1606346	Locus_1660_Transcript_4/4|ID=gene:Aco009518.1|SNSGSSGGFGGSGFGR	0	-
contig10	2487208	2487229	Locus_18827_Transcript_1/1|ID=gene:Aco008791.1|VECTIPK	0	-
contig10	2497147	2497171	Locus_1796_Transcript_1/1|ID=gene:Aco008793.1|IPDWFLNR	0	-
contig10	2788778	2788799	Locus_1667_Transcript_2/3|ID=gene:Aco008823.1|ALCTGEK	0	+
contig10	2788778	2788799	Locus_1667_Transcript_3/3|ID=gene:Aco008823.1|ALCTGEK	0	+
contig10	11063633	11063699	Locus_5864_Transcript_1/1|N/A|EVIPAPAPPLAPSPEEEKPGGK	0	-
contig10	11373558	11373591	Locus_6448_Transcript_1/1|ID=gene:Aco008839.1|KLPQPPEGTFF	0	+
contig10	12262130	12262154	Locus_17729_Transcript_1/1|ID=gene:Aco008933.1|SIDELFSK	0	-
contig10	13466955	13466991	Locus_24155_Transcript_1/1|ID=gene:Aco009125.1|VLFVPWVETDFR	0	+
contig10	13466967	13466991	Locus_24155_Transcript_1/1|ID=gene:Aco009125.1|TGEDPWWT	0	+
contig11	627635	627668	Locus_614_Transcript_1/1|ID=gene:Aco009813.1|LLNMQEEQQKQ	0	-
contig11	1343697	1343736	Locus_3206_Transcript_1/1|ID=gene:Aco009558.1|MFVLDEADEMLSR	0	+
contig11	1555094	1555121	Locus_1502_Transcript_1/1|ID=gene:Aco009938.1|YLQLQSGAK	0	+
contig11	1819604	1819634	Locus_7682_Transcript_3/5|N/A|TIMGPIPAVK	0	-
contig11	2295671	2295692	Locus_3051_Transcript_2/2|ID=gene:Aco010023.1|VILDDVR	0	-
contig11	2296021	2296042	Locus_3051_Transcript_1/2|ID=gene:Aco010023.1|VILDDVR	0	-
contig11	2303235	2303259	Locus_9682_Transcript_1/1|ID=gene:Aco010027.1|ILSSIEQK	0	+
contig12	4686612	4686672	Locus_24140_Transcript_1/1|ID=gene:Aco031054.1|AICAEQGVVAETITEIGDPK	0	+
contig12	9354870	9354897	Locus_318_Transcript_1/1|ID=gene:Aco005349.1|ATAQIAGLK	0	-
contig12	10678014	10678065	Locus_8513_Transcript_1/1|N/A|EAAFAAAVLGDNALMEK	0	+
contig12	11703704	11703758	Locus_5414_Transcript_1/1|N/A|NTEEAEAKPEVETLAPAK	0	-
contig12	12018287	12018326	Locus_1715_Transcript_1/1|N/A|NGEAGEFSDRPPR	0	-
contig12	12018277	12018373	Locus_1715_Transcript_1/1|N/A|DFGNGNANGFSGGYDAAAAGGGEGGDGNKEDR	0	-
contig12	12361776	12361842	Locus_27768_Transcript_1/1|N/A|ANSDSNLLTTVTIDELATPGLK	0	-
contig12	12681703	12681781	Locus_7892_Transcript_1/2|ID=gene:Aco005756.1|LYLSEQTDGSVPNTLVIANCEVVKPR	0	-
contig12	12681703	12681781	Locus_7892_Transcript_2/2|ID=gene:Aco005756.1|LYLSEQTDGSVPNTLVIANCEVVKPR	0	-
contig12	12856132	12856168	Locus_4305_Transcript_1/1|ID=gene:Aco005781.1|EPNNLYNVNSYK	0	+
contig13	212799	212829	Locus_7357_Transcript_1/1|ID=gene:Aco000683.1|AFAIVLGNSK	0	-
contig13	212902	212944	Locus_7357_Transcript_1/1|ID=gene:Aco000683.1|EAAEVEPILDGLPR	0	-
contig13	212934	212997	Locus_7357_Transcript_1/1|ID=gene:Aco000683.1|APITQQLPGESDQDYADFSSK	0	-
contig13	212930	212999	Locus_7357_Transcript_1/1|ID=gene:Aco000683.1|GKAPITQQLPGESDQDYADFSSK	0	-
contig13	2038639	2038687	Locus_7016_Transcript_1/3|ID=gene:Aco000413.1|AEEQLEHNGPISNGSI	0	-
contig13	2038639	2038687	Locus_7016_Transcript_3/3|ID=gene:Aco000413.1|AEEQLEHNGPISNGSI	0	-
contig13	3867038	3867077	Locus_3512_Transcript_1/1|ID=gene:Aco012250.1|PCQDQRRAMTFPR	0	-
contig13	4230352	4230388	Locus_36926_Transcript_1/1|ID=gene:Aco000150.1|LFQVEYAIEAIK	0	-
contig13	4666174	4666219	Locus_2077_Transcript_1/2|ID=gene:Aco000104.1|ISDSALVEAAILSDR	0	+
contig13	4666174	4666219	Locus_2077_Transcript_2/2|ID=gene:Aco000104.1|ISDSALVEAAILSDR	0	+
contig13	4667494	4667545	Locus_2077_Transcript_1/2|ID=gene:Aco000104.1|KLNPESSSGRPASEGEK	0	+
contig13	4667494	4667545	Locus_2077_Transcript_2/2|ID=gene:Aco000104.1|KLNPESSSGRPASEGEK	0	+
contig13	5107093	5107144	Locus_5970_Transcript_2/2|ID=gene:Aco000057.1|GIGSLVDVGGGTGMTAK	0	-
contig13	5107096	5107147	Locus_5970_Transcript_1/2|ID=gene:Aco000057.1|GIGSLVDVGGGTGMTAK	0	-
contig13	7023314	7023356	Locus_1050_Transcript_1/8|ID=gene:Aco022493.1|GIPDVAPQGDYNTK	0	-
contig13	7029423	7029474	Locus_26_Transcript_1/1|ID=gene:Aco022494.1|ASDEPIVEVSTSEEANK	0	+
contig13	7030814	7030850	Locus_26_Transcript_1/1|ID=gene:Aco022494.1|QQTEQDVLPVSR	0	+
contig13	10973306	10973327	Locus_1154_Transcript_4/4|ID=gene:Aco018139.1|IEVAELK	0	-
contig13	10988979	10989000	Locus_1154_Transcript_3/4|ID=gene:Aco018139.1|IEVAELK	0	-
contig13	12012873	12012918	Locus_19135_Transcript_1/1|N/A|GVSLLLPTDIVVADK	0	-
contig14	239264	239291	Locus_27428_Transcript_1/3|ID=gene:Aco009698.1|AGTPVGAAA	0	+
contig14	1528211	1528244	Locus_3557_Transcript_1/2|N/A|PLLESGTLGAK	0	+
contig14	1528211	1528244	Locus_3557_Transcript_2/2|N/A|PLLESGTLGAK	0	+
contig14	1808893	1808974	Locus_9902_Transcript_1/1|ID=gene:Aco009496.1|DSTTASLSGANNNIPSPSNSLSTLISK	0	-
contig14	1808891	1808975	Locus_9902_Transcript_1/1|ID=gene:Aco009496.1|RDSTTASLSGANNNIPSPSNSLSTLISK	0	-
contig14	2029299	2029326	Locus_41296_Transcript_1/1|ID=gene:Aco012545.1|AAGTVTGLK	0	+
contig14	2115555	2115606	Locus_141_Transcript_1/1|N/A|WMDYIQNIEDFGGLLAK	0	-
contig14	4809171	4809210	Locus_4557_Transcript_1/1|N/A|GSMSMSDYMQKIK	0	+
contig14	7468109	7468148	Locus_4557_Transcript_1/1|N/A|GSMSMSDYMQKIK	0	+
contig14	10789416	10789458	Locus_1092_Transcript_1/1|ID=gene:Aco013732.1|ALVIGAIQPLDPSR	0	+
contig14	10789504	10789558	Locus_1092_Transcript_1/1|ID=gene:Aco013732.1|EGSAQGVLVGPAGGGQEP	0	+
contig14	10990182	10990269	Locus_23706_Transcript_1/1|ID=gene:Aco013707.1|SDLGESLLWQDTGSPYIPLSELSEAGTAK	0	-
contig14	11524032	11524098	Locus_675_Transcript_2/2|N/A|DSASEEIAVAGDSSVEEAKDPK	0	+
contig14	11524090	11524138	Locus_675_Transcript_2/2|N/A|VEESPVQEPKPDFVEK	0	+
contig14	11524113	11524167	Locus_675_Transcript_2/2|N/A|SEDESNKVEEMLVDEPIK	0	+
contig15	455059	455083	Locus_13591_Transcript_1/1|ID=gene:Aco009680.1|DILTGLSK	0	+
contig15	532544	532583	Locus_1390_Transcript_1/1|ID=gene:Aco014842.1|PGTGTLTVFTNEK	0	+
contig15	532827	532848	Locus_1390_Transcript_1/1|ID=gene:Aco014842.1|MPFVPTK	0	+
contig15	1379697	1379745	Locus_2736_Transcript_1/1|ID=gene:Aco006558.1|KAEPEPSFEILTNPAR	0	+
contig15	1609102	1609135	Locus_3267_Transcript_1/1|ID=gene:Aco006528.1|AMADLGDEEYK	0	-
contig15	2765043	2765073	Locus_1742_Transcript_2/2|N/A|FPLTTESAMK	0	+
contig15	2767384	2767414	Locus_1742_Transcript_1/2|ID=gene:Aco006376.1|FPLTTESAMK	0	-
contig15	3212940	3212982	Locus_5291_Transcript_1/2|ID=gene:Aco006323.1|SPASDTYVIFGEAK	0	+
contig15	3212940	3212982	Locus_5291_Transcript_2/2|ID=gene:Aco006323.1|SPASDTYVIFGEAK	0	+
contig15	10548175	10548202	Locus_8146_Transcript_1/1|N/A|DVCVVGVAR	0	-
contig16	236545	236587	Locus_26309_Transcript_3/5|ID=gene:Aco004276.1|MEGMGNKEMDNKLK	0	+
contig16	236545	236587	Locus_26309_Transcript_5/5|ID=gene:Aco004276.1|MEGMGNKEMDNKLK	0	+
contig16	245583	245625	Locus_26309_Transcript_4/5|N/A|MEGMGNKEMDNKLK	0	-
contig16	263225	263273	Locus_3829_Transcript_2/3|ID=gene:Aco009695.1|AHDEFLFHKSTNEVGR	0	+
contig16	1775366	1775393	Locus_2999_Transcript_2/2|ID=gene:Aco027847.1|VLLPLQQLR	0	-
contig16	1775549	1775582	Locus_2999_Transcript_1/2|ID=gene:Aco027847.1|MDQSAVDHPEK	0	-
contig16	1775549	1775582	Locus_2999_Transcript_2/2|ID=gene:Aco027847.1|MDQSAVDHPEK	0	-
contig16	2510216	2510246	Locus_19083_Transcript_1/1|ID=gene:Aco003953.1|MANVTLQCPK	0	-
contig16	7605843	7605882	Locus_1876_Transcript_1/1|ID=gene:Aco026223.1|ERACAMAGLHVLR	0	+
contig16	7606104	7606143	Locus_9496_Transcript_1/1|ID=gene:Aco026223.1|ERACAMAGLHVLR	0	+
contig16	7951367	7951406	Locus_4557_Transcript_1/1|ID=gene:Aco030315.1|GSMSMSDYMQKIK	0	-
contig16	10143444	10143486	Locus_39155_Transcript_1/1|N/A|WNYDGSSTGQAPGK	0	+
contig16	11039028	11039085	Locus_6489_Transcript_1/1|N/A|IACTCSEMSAICSDDKLWK	0	+
contig17	2250846	2250879	Locus_32224_Transcript_1/1|ID=gene:Aco017923.1|EEKKDMNSGEK	0	-
contig17	10261949	10262009	Locus_7689_Transcript_2/2|N/A|TNSIPTTNSSAQAQTVPTSR	0	-
contig17	10976098	10976140	Locus_11697_Transcript_1/1|ID=gene:Aco005843.1|DLMPEDFWFSAPKK	0	+
contig18	1065270	1065303	Locus_26040_Transcript_1/1|ID=gene:Aco003198.1|LYPTQDPVMDK	0	-
contig18	1178116	1178170	Locus_546_Transcript_1/1|ID=gene:Aco029318.1|SGVGVASMGVMRPELVMK	0	+
contig18	2710879	2710909	Locus_23292_Transcript_1/1|ID=gene:Aco003415.1|GSYAPAFPLK	0	-
contig18	2835916	2835949	Locus_3205_Transcript_2/3|N/A|VPEGSTAVIVK	0	-
contig18	2837606	2837639	Locus_3205_Transcript_3/3|ID=gene:Aco012344.1|VPEGSTAVIVK	0	-
contig18	2884951	2884987	Locus_23595_Transcript_2/2|ID=gene:Aco003441.1|GIDPDDMEGLYK	0	-
contig18	3427337	3427361	Locus_966_Transcript_1/1|ID=gene:Aco003511.1|VIISAPSK	0	-
contig18	9777571	9777604	Locus_535_Transcript_1/2|ID=gene:Aco016243.1|LVVELGPMEIR	0	-
contig18	9777573	9777606	Locus_535_Transcript_2/2|ID=gene:Aco016243.1|LVVELGPMEIR	0	-
contig18	9777964	9778000	Locus_535_Transcript_1/2|ID=gene:Aco016243.1|YSSLEIGQGHLK	0	-
contig18	9777964	9778000	Locus_535_Transcript_2/2|ID=gene:Aco016243.1|YSSLEIGQGHLK	0	-
contig19	256883	256910	Locus_23_Transcript_2/4|N/A|GIAGIITER	0	-
contig19	256883	256910	Locus_23_Transcript_4/4|N/A|GIAGIITER	0	-
contig19	3593683	3593716	Locus_16484_Transcript_2/2|ID=gene:Aco021340.1|VNGPDAVPVYK	0	-
contig19	3593733	3593766	Locus_16484_Transcript_1/2|ID=gene:Aco021340.1|VNGPDAVPVYK	0	-
contig19	3593759	3593789	Locus_16484_Transcript_2/2|ID=gene:Aco021340.1|VLLVVNVASK	0	-
contig19	3593809	3593839	Locus_16484_Transcript_1/2|ID=gene:Aco021340.1|VLLVVNVASK	0	-
contig19	5103760	5103802	Locus_5660_Transcript_1/1|ID=gene:Aco019567.1|IYQFNGANSNIQER	0	-
contig19	7521025	7521088	Locus_23997_Transcript_1/1|ID=gene:Aco001839.1|LAQGPGERPAAAAPAQAEAPK	0	-
contig19	8270394	8270424	Locus_3233_Transcript_1/2|ID=gene:Aco001745.1|QLQAEDVVVK	0	-
contig19	8270394	8270424	Locus_3233_Transcript_2/2|ID=gene:Aco001745.1|QLQAEDVVVK	0	-
contig19	8326846	8326876	Locus_29042_Transcript_1/1|ID=gene:Aco001740.1|FPLTTESAMK	0	+
contig19	9023738	9023756	Locus_1486_Transcript_1/1|N/A|VFNILR	0	-
contig19	9023814	9023853	Locus_1486_Transcript_1/1|N/A|NVVIQDPADEVDK	0	-
contig19	9023833	9023872	Locus_1486_Transcript_1/1|N/A|EEVPELAPFDPTK	0	-
contig19	9268251	9268272	Locus_27865_Transcript_1/1|N/A|MGASLLR	0	+
contig19	9431338	9431356	Locus_3497_Transcript_2/2|ID=gene:Aco001597.1|IFLEPK	0	+
contig19	9440673	9440691	Locus_3497_Transcript_1/2|ID=gene:Aco001595.1|IFLEPK	0	+
contig19	9823253	9823271	Locus_1795_Transcript_3/4|ID=gene:Aco028781.1|YDEIVK	0	-
contig19	10023062	10023104	Locus_2875_Transcript_1/1|ID=gene:Aco001512.1|FGLAAHSEADEEAK	0	-
contig19	10293758	10293779	Locus_2607_Transcript_2/2|ID=gene:Aco001474.1|EIQTSVR	0	-
contig19	10293792	10293825	Locus_2607_Transcript_2/2|ID=gene:Aco001474.1|QVHPDIGISSK	0	-
contig19	10433178	10433223	Locus_4135_Transcript_1/1|ID=gene:Aco001454.1|VSSNIAPELDVAIVK	0	+
contig2	1796627	1796660	Locus_8367_Transcript_1/2|N/A|QGPNLNGLFGR	0	-
contig2	1796627	1796660	Locus_8367_Transcript_2/2|N/A|QGPNLNGLFGR	0	-
contig2	3457853	3457874	Locus_12099_Transcript_1/1|ID=gene:Aco018226.1|LFEVNGK	0	-
contig2	8927814	8927862	Locus_3146_Transcript_1/2|ID=gene:Aco022409.1|GGSTAGSSPLLLENIR	0	+
contig2	8927814	8927862	Locus_3146_Transcript_2/2|ID=gene:Aco022409.1|GGSTAGSSPLLLENIR	0	+
contig2	9813228	9813261	Locus_4318_Transcript_1/1|N/A|QGPNLNGLFGR	0	+
contig2	10390184	10390208	Locus_21828_Transcript_1/3|N/A|VIISAPSK	0	+
contig2	10390184	10390208	Locus_21828_Transcript_2/3|N/A|VIISAPSK	0	+
contig2	10390184	10390208	Locus_21828_Transcript_3/3|N/A|VIISAPSK	0	+
contig2	10735610	10735646	Locus_2601_Transcript_3/4|ID=gene:Aco029333.1|DIVNSIHAQVAK	0	-
contig2	11917592	11917616	Locus_23723_Transcript_1/1|ID=gene:Aco006719.1|VPFLFTIK	0	-
contig2	12115353	12115395	Locus_473_Transcript_1/1|N/A|TLGSSAGSSVVVPR	0	+
contig2	12115561	12115594	Locus_473_Transcript_1/1|N/A|KLVQPPEGTFF	0	+
contig2	13182002	13182041	Locus_555_Transcript_2/2|ID=gene:Aco017358.1|LIGQLEDGTVFVK	0	+
contig2	14070217	14070250	Locus_2027_Transcript_1/2|N/A|AIDLVDEAGSR	0	+
contig2	14074801	14074834	Locus_2027_Transcript_2/2|ID=gene:Aco015076.1|AIDLVDEAGSR	0	-
contig2	14166566	14166596	Locus_6185_Transcript_1/1|ID=gene:Aco015065.1|SAQLDVGILR	0	+
contig20	1902740	1902869	Locus_23850_Transcript_1/1|ID=gene:Aco026501.1|NIDDLILSVGSGGGGAAVAVSAAPAGGAGAAAAPAAAPAAEEK	0	-
contig20	7823885	7823912	Locus_2813_Transcript_1/1|N/A|QSDVPDIYR	0	+
contig20	8589718	8589775	Locus_50613_Transcript_1/1|ID=gene:Aco008215.1|MSNLAQSLGVPPGLSDGLK	0	-
contig20	10206965	10206983	Locus_563_Transcript_1/1|ID=gene:Aco008415.1|LEEELK	0	+
contig21	212535	212571	Locus_8662_Transcript_1/1|ID=gene:Aco019057.1|GEVEFHVCTLNK	0	-
contig21	332207	332228	Locus_11440_Transcript_1/1|ID=gene:Aco015889.1|ALCTGEK	0	+
contig21	332326	332362	Locus_11440_Transcript_1/1|ID=gene:Aco015889.1|VVISDCGELPMV	0	+
contig21	5973608	5973647	Locus_258_Transcript_1/1|ID=gene:Aco023824.1|MFVLDEADEMLSR	0	-
contig21	10099940	10100033	Locus_1649_Transcript_1/1|ID=gene:Aco015262.1|IPIINPASEAVIGDVPAATAEDVDLAVEAAR	0	-
contig21	10099938	10100034	Locus_1649_Transcript_1/1|ID=gene:Aco015262.1|RIPIINPASEAVIGDVPAATAEDVDLAVEAAR	0	-
contig22	150563	150581	Locus_717_Transcript_1/2|ID=gene:Aco015901.1|VVGVGR	0	+
contig22	150563	150581	Locus_717_Transcript_2/2|ID=gene:Aco015901.1|VVGVGR	0	+
contig22	150673	150700	Locus_717_Transcript_1/2|ID=gene:Aco015901.1|ELDEPVNLK	0	+
contig22	150673	150700	Locus_717_Transcript_2/2|ID=gene:Aco015901.1|ELDEPVNLK	0	+
contig22	151023	151074	Locus_717_Transcript_1/2|ID=gene:Aco015901.1|AEDDAAGISDGLSGFQK	0	+
contig22	151023	151074	Locus_717_Transcript_2/2|ID=gene:Aco015901.1|AEDDAAGISDGLSGFQK	0	+
contig22	209000	209027	Locus_1916_Transcript_3/3|ID=gene:Aco017793.1|DEIIDSYIK	0	+
contig22	1442778	1442814	Locus_286_Transcript_2/2|N/A|VEAASINPIDWK	0	+
contig22	3944154	3944205	Locus_28917_Transcript_1/1|N/A|MVIPVGNIFQDLQVIDK	0	+
contig22	5409982	5410024	Locus_3427_Transcript_1/1|N/A|FVQAGSEVSALLGR	0	-
contig22	7525073	7525118	Locus_5329_Transcript_1/1|ID=gene:Aco008128.1|DSELNSEALTGPYLR	0	+
contig22	7576753	7576792	Locus_6888_Transcript_1/1|N/A|DSNTPTFATVILR	0	-
contig22	9222263	9222296	Locus_5288_Transcript_1/3|N/A|MVYPYLPEEMR	0	-
contig22	9222298	9222331	Locus_5288_Transcript_3/3|N/A|MVYPYLPEEMR	0	-
contig22	9281037	9281103	Locus_12221_Transcript_1/1|ID=gene:Aco007955.1|QGPAPGPNFNNQGGGMSSNYGR	0	+
contig22	9631476	9631518	Locus_6021_Transcript_1/1|ID=gene:Aco007908.1|FDPPEGISLDGDIK	0	+
contig22	9982927	9982966	Locus_582_Transcript_2/4|ID=gene:Aco007857.1|DNYGGGYGDDDYK	0	+
contig22	10451122	10451167	Locus_3030_Transcript_5/8|N/A|AIGFENGVIESSDVK	0	+
contig22	10451122	10451167	Locus_3030_Transcript_7/8|N/A|AIGFENGVIESSDVK	0	+
contig22	10456548	10456593	Locus_3030_Transcript_4/8|ID=gene:Aco007782.1|AIGFENGVIESSDVK	0	-
contig22	10456548	10456593	Locus_3030_Transcript_6/8|ID=gene:Aco007782.1|AIGFENGVIESSDVK	0	-
contig22	10456548	10456593	Locus_3030_Transcript_8/8|ID=gene:Aco007782.1|AIGFENGVIESSDVK	0	-
contig23	439744	439837	Locus_1119_Transcript_1/3|ID=gene:Aco015991.1|EVEDSELADVAAVSAGNNYEIGNMIADAMSK	0	+
contig23	439744	439837	Locus_1119_Transcript_2/3|ID=gene:Aco015991.1|EVEDSELADVAAVSAGNNYEIGNMIADAMSK	0	+
contig23	439744	439837	Locus_1119_Transcript_3/3|ID=gene:Aco015991.1|EVEDSELADVAAVSAGNNYEIGNMIADAMSK	0	+
contig23	440359	440410	Locus_1119_Transcript_1/3|ID=gene:Aco015991.1|DTTTIVGDGSTQEQVAK	0	+
contig23	440359	440410	Locus_1119_Transcript_3/3|ID=gene:Aco015991.1|DTTTIVGDGSTQEQVAK	0	+
contig23	1244376	1244418	Locus_9525_Transcript_1/1|ID=gene:Aco011413.1|AVANDAGASFIHIK	0	+
contig23	3539955	3540006	Locus_3396_Transcript_1/2|ID=gene:Aco023960.1|VLPGLIGGSADLASSNM	0	+
contig23	3544061	3544100	Locus_1744_Transcript_1/1|N/A|VSIEAGATLGWEK	0	-
contig23	3544078	3544111	Locus_1744_Transcript_1/1|N/A|ESVFPAAVTAR	0	-
contig23	3544289	3544340	Locus_1744_Transcript_1/1|N/A|VLPGLIGGSADLASSNM	0	-
contig23	6633935	6633953	Locus_26115_Transcript_2/2|N/A|RSAEMK	0	-
contig23	6895299	6895347	Locus_4123_Transcript_1/1|N/A|PLNAMASSAAAAAATK	0	-
contig23	7903889	7903931	Locus_722_Transcript_1/1|ID=gene:Aco009336.1|HEEEYNHGSNAGLK	0	-
contig23	7903938	7903962	Locus_722_Transcript_1/1|ID=gene:Aco009336.1|NCAPIMLR	0	-
contig23	8073845	8073872	Locus_24600_Transcript_3/5|ID=gene:Aco029595.1|TVDEFNAGR	0	-
contig23	8076235	8076262	Locus_24600_Transcript_5/5|ID=gene:Aco029595.1|TVDEFNAGR	0	-
contig23	8076237	8076264	Locus_24600_Transcript_1/5|ID=gene:Aco029595.1|TVDEFNAGR	0	-
contig23	8184106	8184181	Locus_1231_Transcript_2/2|ID=gene:Aco025072.1|VAEEVIFGEENVTTGASNDFMQVSR	0	+
contig23	8185609	8185684	Locus_1231_Transcript_1/2|ID=gene:Aco009176.1|VAEEVIFGEENVTTGASNDFMQVSR	0	-
contig23	8782201	8782228	Locus_2856_Transcript_2/2|ID=gene:Aco019479.1|DGGLTWFPR	0	+
contig23	8783360	8783387	Locus_2856_Transcript_1/2|ID=gene:Aco019479.1|DGGLTWFPR	0	+
contig23	8906173	8906203	Locus_18419_Transcript_1/1|ID=gene:Aco022406.1|IVCTLGPSSR	0	+
contig23	9078789	9078831	Locus_32349_Transcript_1/2|ID=gene:Aco029972.1|DHPYDPTQDSVLSR	0	+
contig23	9678085	9678118	Locus_12202_Transcript_1/1|N/A|QVTISVDDGIR	0	-
contig24	530471	530531	Locus_23655_Transcript_1/1|ID=gene:Aco015436.1|DSGTHIPVMSSQEYISQGLR	0	+
contig24	1326264	1326291	Locus_23925_Transcript_1/1|ID=gene:Aco011401.1|GELAALLQK	0	+
contig24	1993415	1993484	Locus_7059_Transcript_1/1|ID=gene:Aco007146.1|VNLPNGDMVGHTGDIEATVVACK	0	-
contig24	1993547	1993577	Locus_7059_Transcript_1/1|ID=gene:Aco007146.1|YLVSPPEIER	0	-
contig24	1993644	1993671	Locus_7059_Transcript_1/1|ID=gene:Aco007146.1|FQNAVEAVK	0	-
contig24	1993759	1993843	Locus_7059_Transcript_1/1|ID=gene:Aco007146.1|AHGSAVGLPSEDDMGNSEVGHNALGAGR	0	-
contig24	2786412	2786445	Locus_5605_Transcript_1/1|ID=gene:Aco007258.1|MAQMMREVEDK	0	-
contig24	3669903	3669960	Locus_1216_Transcript_1/1|N/A|APISSEAVSDESAVSHDSR	0	+
contig24	3670025	3670058	Locus_1216_Transcript_1/1|N/A|IPSQELIAETK	0	+
contig24	6479154	6479181	Locus_1920_Transcript_1/1|ID=gene:Aco030484.1|IDDIVSGIK	0	-
contig24	6479280	6479310	Locus_1920_Transcript_1/1|ID=gene:Aco030484.1|NLQDAMSVAR	0	-
contig24	6539068	6539134	Locus_1786_Transcript_1/2|ID=gene:Aco025048.1|TNLEPVSDAAAEAEAVAEAVDK	0	+
contig24	6539873	6539906	Locus_1786_Transcript_1/2|ID=gene:Aco025048.1|FLEPTSQLLAR	0	+
contig24	6539873	6539906	Locus_1786_Transcript_2/2|ID=gene:Aco025048.1|FLEPTSQLLAR	0	+
contig25	246945	246984	Locus_14066_Transcript_1/1|ID=gene:Aco025707.1|IFGGTTPHTVAEK	0	+
contig25	246989	247007	Locus_14066_Transcript_1/1|ID=gene:Aco025707.1|FQAWPR	0	+
contig25	247001	247040	Locus_14066_Transcript_1/1|ID=gene:Aco025707.1|TAGPPVVMNPISR	0	+
contig25	3928440	3928482	Locus_2522_Transcript_1/1|N/A|IPLYQHIANLAGNK	0	-
contig25	8019293	8019326	Locus_3221_Transcript_2/2|ID=gene:Aco013124.1|NISPEVASATR	0	-
contig25	10202740	10202779	Locus_4355_Transcript_1/1|N/A|NLDFSEASITLDR	0	+
contig25	10373105	10373132	Locus_1051_Transcript_1/1|ID=gene:Aco010232.1|DVVIDDYLR	0	+
contig25	10774874	10774904	Locus_6988_Transcript_1/1|ID=gene:Aco010175.1|SNVVLNLIGR	0	-
contig25	10950008	10950065	Locus_14070_Transcript_1/1|ID=gene:Aco010152.1|SSSEAVEEVNTLEDEVESK	0	+
contig3	319339	319378	Locus_2225_Transcript_1/1|N/A|MFVLDEADEMLSR	0	-
contig3	607136	607166	Locus_1980_Transcript_1/1|ID=gene:Aco029118.1|SLLVNEQEQK	0	+
contig3	607374	607407	Locus_1980_Transcript_1/1|ID=gene:Aco029118.1|ELLQQDPGLAR	0	+
contig3	2603201	2603249	Locus_37874_Transcript_1/1|N/A|GKGEDMAMSIAVDGSR	0	+
contig3	4827628	4827655	Locus_2080_Transcript_1/1|N/A|LASPAVGQK	0	-
contig3	12577406	12577442	Locus_22914_Transcript_1/1|N/A|DVALDASSAPLR	0	+
contig3	13615116	13615140	Locus_25171_Transcript_1/1|ID=gene:Aco001181.1|TPLGALGL	0	-
contig3	15730123	15730195	Locus_825_Transcript_3/3|ID=gene:Aco000910.1|EDAEETAAESTSEEAEVIEPSEVR	0	-
contig3	15909301	15909340	Locus_26694_Transcript_1/1|ID=gene:Aco000888.1|MDNQLQRIPGYDK	0	-
contig3	16171302	16171344	Locus_480_Transcript_3/3|N/A|SLPSTTASEATNIR	0	-
contig3	16171471	16171513	Locus_480_Transcript_2/3|N/A|SLPSTTASEATNIR	0	-
contig3	17118855	17118873	Locus_776_Transcript_1/1|ID=gene:Aco000731.1|AYELLR	0	+
contig3	17118975	17119014	Locus_776_Transcript_1/1|ID=gene:Aco000731.1|SIVKPGCSQDVLK	0	+
contig4	2121980	2122049	Locus_4298_Transcript_1/1|ID=gene:Aco010414.1|ALVAPAALIADNAGVEGEVVVEK	0	-
contig4	11276560	11276590	Locus_27182_Transcript_1/1|ID=gene:Aco016272.1|TVELKPDWAK	0	+
contig4	11276594	11276630	Locus_27182_Transcript_1/1|ID=gene:Aco016272.1|GLALDPNNDALK	0	+
contig4	11850576	11850594	Locus_16105_Transcript_1/1|ID=gene:Aco015604.1|LEEELK	0	+
contig4	13169681	13169711	Locus_4866_Transcript_1/1|ID=gene:Aco011872.1|SIYSDIIGSS	0	+
contig4	13508539	13508584	Locus_11226_Transcript_1/1|N/A|VMLWSPNVYVLLLAR	0	-
contig4	13829716	13829737	Locus_1273_Transcript_1/1|ID=gene:Aco011952.1|LNLKPSM	0	-
contig4	13829889	13829931	Locus_1273_Transcript_1/1|ID=gene:Aco011952.1|TWPEDILPLQPVGR	0	-
contig4	13838612	13838642	Locus_26899_Transcript_2/2|ID=gene:Aco011953.1|NILDSSTELR	0	-
contig4	13886997	13887045	Locus_47914_Transcript_1/1|ID=gene:Aco011958.1|ACSSSIGSNSLDSNLR	0	-
contig4	14843033	14843072	Locus_4557_Transcript_1/1|N/A|GSMSMSDYMQKIK	0	+
contig4	16329642	16329681	Locus_249_Transcript_4/10|ID=gene:Aco017282.1|LTSVFGGAAEPPR	0	+
contig4	16329950	16329986	Locus_249_Transcript_4/10|ID=gene:Aco017282.1|KPDFDAYIDPQK	0	+
contig4	16330088	16330115	Locus_249_Transcript_4/10|ID=gene:Aco017282.1|LTCSYPGIK	0	+
contig4	16330252	16330315	Locus_249_Transcript_4/10|ID=gene:Aco017282.1|IRDLYEQLIAETAATPAEAAK	0	+
contig4	16332120	16332147	Locus_249_Transcript_5/10|N/A|LTCSYPGIK	0	-
contig4	16332180	16332216	Locus_249_Transcript_5/10|N/A|KPDFDAYIDPQK	0	-
contig4	16332195	16332258	Locus_249_Transcript_9/10|N/A|IRDLYEQLIAETAATPAEAAK	0	-
contig4	16332313	16332340	Locus_249_Transcript_9/10|N/A|LTCSYPGIK	0	-
contig4	16332331	16332370	Locus_249_Transcript_5/10|N/A|LTSVFGGAAEPPR	0	-
contig4	16332373	16332409	Locus_249_Transcript_9/10|N/A|KPDFDAYIDPQK	0	-
contig4	16494064	16494100	Locus_54084_Transcript_1/1|ID=gene:Aco017261.1|LAPTIGIAVDHR	0	-
contig4	16601502	16601595	Locus_5571_Transcript_1/1|ID=gene:Aco017247.1|PPTEMAPLFPGCDYEHWLIVMDKPGGEGATK	0	+
contig5	636993	637050	Locus_5906_Transcript_1/1|ID=gene:Aco002569.1|RVGCGQVEELIEEAEDELK	0	-
contig5	1347204	1347240	Locus_4235_Transcript_1/1|N/A|AGALGDAVTVTR	0	+
contig5	2111473	2111518	Locus_1809_Transcript_1/1|N/A|LMNPSPSASASDIIR	0	-
contig5	3650197	3650281	Locus_1568_Transcript_2/4|ID=gene:Aco002179.1|IWLDYGDASSISEGEEVTLMDWGNAIIK	0	-
contig5	3653051	3653135	Locus_1568_Transcript_4/4|ID=gene:Aco002179.1|IWLDYGDASSISEGEEVTLMDWGNAIIK	0	-
contig5	3653051	3653135	Locus_1568_Transcript_1/4|ID=gene:Aco002179.1|IWLDYGDASSISEGEEVTLMDWGNAIIK	0	-
contig5	4843957	4843993	Locus_4447_Transcript_1/2|N/A|VGECEFNSVEDK	0	-
contig5	4843957	4843993	Locus_4447_Transcript_2/2|N/A|VGECEFNSVEDK	0	-
contig5	5402079	5402127	Locus_33299_Transcript_1/1|N/A|GGPSSPPPAPGAAAPK	0	+
contig5	9307412	9307463	Locus_2658_Transcript_1/1|ID=gene:Aco020550.1|TEITCAACGGHLGHVFK	0	-
contig5	10452661	10452733	Locus_2483_Transcript_1/1|N/A|AQLETLDASLADLSHQLAQAQEEK	0	+
contig5	11769315	11769372	Locus_4247_Transcript_1/4|ID=gene:Aco015014.1|NDTGSEVNGTESGALLNEK	0	+
contig5	11769315	11769372	Locus_4247_Transcript_2/4|ID=gene:Aco015014.1|NDTGSEVNGTESGALLNEK	0	+
contig5	11769315	11769372	Locus_4247_Transcript_3/4|ID=gene:Aco015014.1|NDTGSEVNGTESGALLNEK	0	+
contig5	11769315	11769372	Locus_4247_Transcript_4/4|ID=gene:Aco015014.1|NDTGSEVNGTESGALLNEK	0	+
contig5	11771002	11771044	Locus_4247_Transcript_1/4|ID=gene:Aco015014.1|LILNASLYPDMSLK	0	+
contig5	11771002	11771044	Locus_4247_Transcript_2/4|ID=gene:Aco015014.1|LILNASLYPDMSLK	0	+
contig5	11771002	11771044	Locus_4247_Transcript_3/4|ID=gene:Aco015014.1|LILNASLYPDMSLK	0	+
contig5	11771002	11771044	Locus_4247_Transcript_4/4|ID=gene:Aco015014.1|LILNASLYPDMSLK	0	+
contig5	13605279	13605315	Locus_24676_Transcript_1/1|ID=gene:Aco011119.1|VLAVPDSLAPVK	0	+
contig5	13605856	13605904	Locus_24676_Transcript_1/1|ID=gene:Aco011119.1|TPGMPASSNQSINSDR	0	+
contig5	13797698	13797776	Locus_615_Transcript_1/2|N/A|DGSGAPPPYQGGGGYGGGAPVEASGK	0	+
contig5	13799115	13799193	Locus_615_Transcript_2/2|N/A|DGSGAPPPYQGGGGYGGGAPVEASGK	0	+
contig5	14255144	14255162	Locus_4049_Transcript_2/2|ID=gene:Aco011030.1|YDEIVK	0	-
contig5	14255424	14255442	Locus_4049_Transcript_1/2|ID=gene:Aco011030.1|YDEIVK	0	-
contig5	14639572	14639599	Locus_26079_Transcript_1/2|ID=gene:Aco010985.1|VFGQMEENK	0	-
contig5	14639572	14639599	Locus_26079_Transcript_2/2|ID=gene:Aco010985.1|VFGQMEENK	0	-
contig5	14808703	14808736	Locus_15812_Transcript_1/3|ID=gene:Aco010959.1|QVHPDIGISSK	0	+
contig5	14808720	14808753	Locus_15812_Transcript_3/3|ID=gene:Aco010959.1|QVHPDIGISSK	0	+
contig5	14808749	14808770	Locus_15812_Transcript_1/3|ID=gene:Aco010959.1|EIQTSVR	0	+
contig5	14808766	14808787	Locus_15812_Transcript_3/3|ID=gene:Aco010959.1|EIQTSVR	0	+
contig5	14853690	14853729	Locus_18541_Transcript_1/1|N/A|QLPASCPGYADAR	0	-
contig5	14853735	14853789	Locus_18541_Transcript_1/1|N/A|GTQTQTNINAVLSDLVVR	0	-
contig5	15446436	15446472	Locus_6828_Transcript_1/1|ID=gene:Aco016862.1|ILDIKPEEIHQR	0	+
contig5	15448233	15448251	Locus_2044_Transcript_1/1|N/A|NDTWHR	0	+
contig6	278510	278573	Locus_5401_Transcript_1/1|ID=gene:Aco014287.1|GLPGPGEDSLILVCGPPEMMK	0	-
contig6	278733	278760	Locus_5401_Transcript_1/1|ID=gene:Aco014287.1|VNHNTQLFR	0	-
contig6	309153	309201	Locus_1310_Transcript_2/2|ID=gene:Aco014293.1|KGLVSYGDGSPDSAGK	0	-
contig6	309599	309671	Locus_1752_Transcript_1/1|ID=gene:Aco014293.1|YPIAVTNEGVVTELPGMEFFPDTR	0	-
contig6	617539	617575	Locus_1838_Transcript_1/1|ID=gene:Aco014341.1|HATPVLLSADVK	0	-
contig6	2640189	2640222	Locus_11487_Transcript_1/2|ID=gene:Aco004362.1|LPSDTVAVESR	0	+
contig6	2640189	2640222	Locus_11487_Transcript_2/2|ID=gene:Aco004362.1|LPSDTVAVESR	0	+
contig6	4256375	4256417	Locus_1835_Transcript_2/4|N/A|TLDEIPLEAETVEK	0	+
contig6	4258247	4258289	Locus_1835_Transcript_4/4|N/A|TLDEIPLEAETVEK	0	+
contig6	4357929	4357962	Locus_4151_Transcript_1/1|N/A|AFYTPEHDAAK	0	-
contig6	4976135	4976159	Locus_12919_Transcript_1/1|N/A|VIISAPSK	0	-
contig6	5170941	5170968	Locus_45029_Transcript_1/1|ID=gene:Aco004702.1|LPPPSYEER	0	+
contig6	5209548	5209581	Locus_3418_Transcript_1/2|ID=gene:Aco004706.1|KSYADNAASLK	0	-
contig6	6036786	6036852	Locus_9235_Transcript_1/2|N/A|TTTPPTTPTLPTTTTTTTTTTK	0	-
contig6	6036786	6036852	Locus_9235_Transcript_2/2|N/A|TTTPPTTPTLPTTTTTTTTTTK	0	-
contig6	10840761	10840848	Locus_26316_Transcript_2/2|ID=gene:Aco023647.1|IVSSAASSSGGAAAAGGGGGGGGGGGSTR	0	-
contig6	14072956	14072992	Locus_19228_Transcript_1/1|ID=gene:Aco012709.1|MNPKISDFGMAK	0	+
contig6	14390729	14390780	Locus_537_Transcript_2/4|ID=gene:Aco012733.1|ANEYADMNPNFVGCVER	0	-
contig6	14390729	14390780	Locus_537_Transcript_4/4|ID=gene:Aco012733.1|ANEYADMNPNFVGCVER	0	-
contig6	14861539	14861560	Locus_23707_Transcript_1/2|ID=gene:Aco012799.1|IFVVQTR	0	-
contig7	503797	503836	Locus_3545_Transcript_1/1|ID=gene:Aco011566.1|YASDVSSGVIFGK	0	-
contig7	986047	986080	Locus_6400_Transcript_1/1|N/A|YQVCSPDDLGK	0	+
contig7	1870509	1870548	Locus_2557_Transcript_1/1|ID=gene:Aco029904.1|MFVLDEADEMLSR	0	-
contig7	2776357	2776399	Locus_2830_Transcript_1/3|ID=gene:Aco025351.1|ILDNGQLLTLSLDK	0	+
contig7	2776532	2776580	Locus_2830_Transcript_1/3|ID=gene:Aco025351.1|GLSTDGCTSGVAACSK	0	+
contig7	8791531	8791582	Locus_19960_Transcript_1/1|ID=gene:Aco019102.1|MAATRCWAAWSGGATAR	0	+
contig7	8973601	8973637	Locus_17772_Transcript_1/1|N/A|GTVIGPSPPAPK	0	+
contig7	10957479	10957518	Locus_4921_Transcript_1/1|ID=gene:Aco002717.1|ASMTQEDLAELAR	0	-
contig7	10957767	10957830	Locus_4921_Transcript_1/1|ID=gene:Aco002717.1|VAQQALFPENTYGVDSGGDPK	0	-
contig7	11216364	11216409	Locus_5430_Transcript_1/1|N/A|TGLAPAPAGPGLVDR	0	-
contig7	11916529	11916547	Locus_85_Transcript_2/3|ID=gene:Aco002827.1|YDEIVK	0	+
contig7	12314935	12314974	Locus_672_Transcript_1/1|N/A|MISPSNVAVDIGR	0	+
contig7	12314971	12315016	Locus_672_Transcript_1/1|N/A|AAAAGAAVVNGLFLK	0	+
contig7	12365751	12365778	Locus_45023_Transcript_1/1|ID=gene:Aco002895.1|IMSMVSAAK	0	+
contig7	12368255	12368291	Locus_23156_Transcript_1/1|N/A|SMGLPTSDEMQK	0	-
contig7	12368294	12368333	Locus_23156_Transcript_1/1|N/A|SVVNGEPEIDTQK	0	-
contig7	12376164	12376215	Locus_24522_Transcript_1/1|N/A|PSYEKPSYAGDVEESGK	0	+
contig7	12376169	12376205	Locus_24522_Transcript_1/1|N/A|PSYAGDVEESGK	0	+
contig7	12552909	12552969	Locus_6017_Transcript_1/1|ID=gene:Aco002915.1|ENKLNDAFQVEASIKMEIEK	0	+
contig7	12972922	12972952	Locus_11105_Transcript_3/6|ID=gene:Aco002976.1|MACLVARQGR	0	-
contig7	12972922	12972952	Locus_11105_Transcript_5/6|ID=gene:Aco002976.1|MACLVARQGR	0	-
contig7	12972922	12972952	Locus_11105_Transcript_6/6|ID=gene:Aco002976.1|MACLVARQGR	0	-
contig7	13381536	13381578	Locus_1619_Transcript_1/1|ID=gene:Aco003031.1|TAEQTPLSALYVSK	0	+
contig7	13917602	13917626	Locus_355_Transcript_1/2|ID=gene:Aco003115.1|RDPDAMSK	0	-
contig7	14425708	14425726	Locus_820_Transcript_2/2|N/A|AYELLR	0	-
contig8	711525	711564	Locus_1728_Transcript_1/2|ID=gene:Aco004906.1|IQETFVTVGATIR	0	+
contig8	719494	719515	Locus_31651_Transcript_1/1|ID=gene:Aco004909.1|SLDAYLK	0	-
contig8	1370577	1370601	Locus_25781_Transcript_1/1|N/A|SQQPVYLK	0	-
contig8	2129981	2130008	Locus_1827_Transcript_1/2|N/A|EGLEEEMDR	0	-
contig8	2786632	2786671	Locus_1880_Transcript_1/2|ID=gene:Aco005188.1|LGMSKLTMEEGGR	0	+
contig8	2786632	2786671	Locus_1880_Transcript_2/2|ID=gene:Aco005188.1|LGMSKLTMEEGGR	0	+
contig8	3301012	3301075	Locus_8242_Transcript_1/1|ID=gene:Aco005248.1|LQGQIDELASFSDSPAPSVTR	0	+
contig8	3519128	3519188	Locus_242_Transcript_1/2|N/A|NGNSAQGVCGINMLPSYPTK	0	-
contig8	3519128	3519188	Locus_242_Transcript_2/2|N/A|NGNSAQGVCGINMLPSYPTK	0	-
contig8	4007368	4007395	Locus_1331_Transcript_1/1|N/A|EASLDAVLK	0	-
contig8	4793903	4793975	Locus_6231_Transcript_1/1|N/A|LFSLRSPSPSSSPSSSSAAATQFR	0	+
contig8	7175425	7175464	Locus_4557_Transcript_1/1|ID=gene:Aco028343.1|GSMSMSDYMQKIK	0	+
contig8	12728897	12728927	Locus_15455_Transcript_1/2|N/A|HIGGCTDTVK	0	-
contig8	12728898	12728928	Locus_15455_Transcript_2/2|N/A|HIGGCTDTVK	0	-
contig8	12898371	12898401	Locus_2479_Transcript_1/1|N/A|ETVGMLEIAK	0	+
contig8	12995149	12995242	Locus_18129_Transcript_1/1|N/A|PPTEMAPLFPGCDYEHWLIVMDKPGGEGATK	0	-
contig8	13107193	13107226	Locus_10218_Transcript_3/3|ID=gene:Aco010535.1|SSLDAFQQIIK	0	-
contig8	13107401	13107425	Locus_10218_Transcript_3/3|ID=gene:Aco010535.1|GIGDCFAR	0	-
contig9	145754	145787	Locus_2695_Transcript_1/1|ID=gene:Aco007532.1|AMIGQVAGGGR	0	-
contig9	288879	288915	Locus_710_Transcript_1/2|ID=gene:Aco007557.1|SSGGLSETEIEK	0	+
contig9	288879	288915	Locus_710_Transcript_2/2|ID=gene:Aco007557.1|SSGGLSETEIEK	0	+
contig9	765996	766017	Locus_17561_Transcript_1/1|N/A|ALAIVEK	0	-
contig9	765975	766038	Locus_17561_Transcript_1/1|N/A|EVIPQPPPTPPVAEEKPDNSK	0	-
contig9	879813	879858	Locus_18648_Transcript_1/2|ID=gene:Aco007635.1|AGADVVSPSDMMDGR	0	-
contig9	879813	879858	Locus_18648_Transcript_2/2|ID=gene:Aco007635.1|AGADVVSPSDMMDGR	0	-
contig9	953312	953366	Locus_24298_Transcript_1/3|N/A|GNVIITGASSGLGLATAK	0	+
contig9	953312	953366	Locus_24298_Transcript_3/3|N/A|GNVIITGASSGLGLATAK	0	+
contig9	953613	953634	Locus_24298_Transcript_1/3|N/A|VWELSEK	0	+
contig9	953613	953634	Locus_24298_Transcript_2/3|N/A|VWELSEK	0	+
contig9	953613	953634	Locus_24298_Transcript_3/3|N/A|VWELSEK	0	+
contig9	1563635	1563671	Locus_1366_Transcript_1/1|N/A|SGCTYPEKPDFN	0	-
contig9	5757396	5757435	Locus_4557_Transcript_1/1|N/A|GSMSMSDYMQKIK	0	+
contig9	9094152	9094173	Locus_23857_Transcript_1/2|N/A|LGIEEPR	0	-
contig9	10358329	10358356	Locus_4571_Transcript_1/1|N/A|DLAMITGQR	0	-
contig9	11772931	11772973	Locus_6134_Transcript_1/1|N/A|ALSMARAWAEEEAK	0	-
contig9	11801893	11801920	Locus_2887_Transcript_1/1|ID=gene:Aco011747.1|GSLFGNSIK	0	-
